# Supplementary material for: Low-dose-rate induces more severe cognitive impairment than high-dose-rate in rats exposed to chronic low-dose γ-radiation
Source: Front Public Health. 2024 May 22;12:1387330. doi: 10.3389/fpubh.2024.1387330 (PMC11150688; doi:10.3389/fpubh.2024.1387330)
Supplement: Supplementary file 1 [file Data_Sheet_1.zip]

Archive with 53 entries (46 files):
- Raw data-1/Figure 1-raw data/
- Raw data-1/Figure 1-raw data/behavioral tests.xlsx
- Raw data-1/Figure 1-raw data/behavioral tests-2 months.sav
- Raw data-1/Figure 1-raw data/behavioral tests-2 months.spv
- Raw data-1/Figure 1-raw data/behavioral tests-2 weeks.sav
- Raw data-1/Figure 1-raw data/behavioral tests-2 weeks.spv
- Raw data-1/Figure 1-raw data/behavioral tests-4 months.sav
- Raw data-1/Figure 1-raw data/behavioral tests-4 months.spv
- Raw data-1/Figure 2-raw data/
- Raw data-1/Figure 2-raw data/~$SUVmax.xlsx
- Raw data-1/Figure 2-raw data/original images-PETMR/
- Raw data-1/Figure 2-raw data/original images-PETMR/control-2m.jpg
- Raw data-1/Figure 2-raw data/original images-PETMR/control-2w.jpg
- Raw data-1/Figure 2-raw data/original images-PETMR/control-4m.jpg
- Raw data-1/Figure 2-raw data/original images-PETMR/HDR-2m.jpg
- Raw data-1/Figure 2-raw data/original images-PETMR/HDR-2w.jpg
- Raw data-1/Figure 2-raw data/original images-PETMR/HDR-4m.jpg
- Raw data-1/Figure 2-raw data/original images-PETMR/LDR-2m.jpg
- Raw data-1/Figure 2-raw data/original images-PETMR/LDR-2w.jpg
- Raw data-1/Figure 2-raw data/original images-PETMR/LDR-4m.jpg
- Raw data-1/Figure 2-raw data/PETMR-SUVmax.sav
- Raw data-1/Figure 2-raw data/PETMR-SUVmax.spv
- Raw data-1/Figure 2-raw data/PETMR-SUVmax.xlsx
- Raw data-1/Figure 3-raw data/
- Raw data-1/Figure 3-raw data/original images-SPECTCT/
- Raw data-1/Figure 3-raw data/original images-SPECTCT/control-1 2.png
- Raw data-1/Figure 3-raw data/original images-SPECTCT/control-3.png
- Raw data-1/Figure 3-raw data/original images-SPECTCT/HDR-1.png
- Raw data-1/Figure 3-raw data/original images-SPECTCT/HDR-2.png
- Raw data-1/Figure 3-raw data/original images-SPECTCT/HDR-3.png
- Raw data-1/Figure 3-raw data/original images-SPECTCT/LDR-1.png
- Raw data-1/Figure 3-raw data/original images-SPECTCT/LDR-2.png
- Raw data-1/Figure 3-raw data/original images-SPECTCT/LDR-3.png
- Raw data-1/Figure 3-raw data/SPECTCT-Avg Count.sav
- Raw data-1/Figure 3-raw data/SPECTCT-Avg Count.spv
- Raw data-1/Figure 3-raw data/SPECTCT-Avg Count.xlsx
- Raw data-1/Figure 4-raw data/
- Raw data-1/Figure 4-raw data/Nissl staining.sav
- Raw data-1/Figure 4-raw data/Nissl staining.xlsx
- Raw data-1/Figure 4-raw data/Nissle staining.spv
- Raw data-1/Figure 4-raw data/original images-Nissl/
- Raw data-1/Figure 4-raw data/original images-Nissl/control-Nissl CA1.jpg
- Raw data-1/Figure 4-raw data/original images-Nissl/control-Nissl CA3a.jpg
- Raw data-1/Figure 4-raw data/original images-Nissl/control-Nissl CA3b.jpg
- Raw data-1/Figure 4-raw data/original images-Nissl/control-Nissl CA3c.jpg
- Raw data-1/Figure 4-raw data/original images-Nissl/HDR-Nissl CA1.jpg
- Raw data-1/Figure 4-raw data/original images-Nissl/HDR-Nissl CA3a.jpg
- Raw data-1/Figure 4-raw data/original images-Nissl/HDR-Nissl CA3b.jpg
- Raw data-1/Figure 4-raw data/original images-Nissl/HDR-Nissl CA3c.jpg
- Raw data-1/Figure 4-raw data/original images-Nissl/LDR-Nissl CA1.jpg
- Raw data-1/Figure 4-raw data/original images-Nissl/LDR-Nissl CA3a.jpg
- Raw data-1/Figure 4-raw data/original images-Nissl/LDR-Nissl CA3b.jpg
- Raw data-1/Figure 4-raw data/original images-Nissl/LDR-Nissl CA3c.jpg
