# Supplementary material for: Low-dose-rate induces more severe cognitive impairment than high-dose-rate in rats exposed to chronic low-dose γ-radiation
Source: Front Public Health. 2024 May 22;12:1387330. doi: 10.3389/fpubh.2024.1387330 (PMC11150688; doi:10.3389/fpubh.2024.1387330)
Supplement: Supplementary file 1 [file Data_Sheet_1.zip › Raw data-1/Figure 1-raw data/behavioral tests.xlsx]

## Sheet: NOR
2 weeks					2 months					4 months
	TN	TF	DI			TN	TF	DI			TN	TF	DI
Control	25	24	0.0204082		Control	31	18	0.265306		Control	4	3	0.142857
	20	19	0.025641			35	31	0.0606061			13	10	0.130435
	24	16	0.2			26	19	0.155556			43	36	0.0886076
	21	12	0.272727			18	11	0.241379			25	18	0.162791
	27	17	0.227273			19	12	0.225806			10	8	0.111111
	10	6	0.25			31	23	0.148148			22	15	0.189189
	18	9	0.333333			41	38	0.0379747			3	2	0.2
	8	5	0.230769			3	2	0.2			37	23	0.233333
LDR	17	14	0.0967742		LDR	4	15	-0.578947		LDR	6	12	-0.333333
	6	8	-0.142857			11	13	-0.0833333			3	8	-0.454545
	20	39	-0.322034			8	16	-0.333333			4	12	-0.5
	10	8	0.111111			12	29	-0.414634			5	15	-0.5
	24	21	0.0666667			6	6	0			14	19	-0.151515
	22	21	0.0232558			9	12	-0.142857			4	7	-0.272727
	8	8	0			30	32	-0.0322581			13	18	-0.16129
	8	23	-0.483871			5	6	-0.0909091			9	12	-0.142857
HDR	9	15	-0.25		HDR	11	14	-0.12		HDR	41	31	0.138889
	12	7	0.263158			24	28	-0.0769231			11	11	0
	16	15	0.0322581			27	35	-0.129032			18	10	0.285714
	8	6	0.142857			18	13	0.16129			19	9	0.357143
	32	29	0.0491803			9	18	-0.333333			13	6	0.368421
	29	20	0.183673			8	6	0.142857			8	5	0.230769
	34	35	-0.0144928			15	16	-0.0322581			27	20	0.148936
	3	4	-0.142857			11	18	-0.241379			2	4	-0.333333

## Sheet: Y-maze
2 weeks					2 months					4 months
	time spent in the new arm/s	Total time/s	Discrimination Ratio			time spent in the new arm/s	Total time/s	Discrimination Ratio			time spent in the new arm/s	Total time/s	Discrimination Ratio
Control	74	180	0.411111		Control	39	180	0.216667		Control	59	300	0.196667
	27	180	0.15			62	180	0.344444			60	300	0.2
	58	180	0.322222			45	180	0.25			62	300	0.206667
	72	180	0.4			83	300	0.276667			62	300	0.206667
	32	180	0.177778			68	300	0.226667			63	300	0.21
	84	180	0.466667			89	300	0.296667			68	300	0.226667
	70	180	0.388889			82	300	0.273333			111	300	0.37
	43	180	0.238889			104	300	0.346667			69	300	0.23
LDR	26	300	0.0866667		LDR	15	300	0.05		LDR	49	300	0.163333
	43	300	0.143333			31	300	0.103333			28	300	0.0933333
	45	300	0.15			28	300	0.0933333			45	300	0.15
	21	300	0.07			0	300	0			32	300	0.106667
	58	300	0.193333			24	300	0.08			26	300	0.0866667
	76	300	0.253333			0	300	0			15	300	0.05
	53	300	0.176667			34	300	0.113333			35	300	0.116667
	67	300	0.223333			31	300	0.103333			56	300	0.186667
HDR	54	300	0.18		HDR	0	300	0		HDR	22	300	0.0733333
	30	300	0.1			42	300	0.14			32	300	0.106667
	15	300	0.05			31	300	0.103333			72	300	0.24
	85	300	0.283333			36	300	0.12			54	300	0.18
	81	300	0.27			41	300	0.136667			74	300	0.246667
	47	300	0.156667			95	300	0.316667			110	300	0.366667
	31	180	0.172222			87	300	0.29			8	300	0.0266667
	42	300	0.14			72	300	0.24			208	300	0.693333

## Sheet: SAB
2 weeks						2 months						4 months
	Route	Alternation	Alternation max	Alternation%			Route	Alternation	Alternation max	Alternation%			Route	Alternation	Alternation max	Alternation%
Control	123123123 2132132	13	14	0.928571		Control	13123123	5	6	0.833333		Control	12321321321 3121321323	15	19	0.789474
	1213212312 31231231213	16	19	0.842105			13213123213 2321321323132	16	22	0.727273			123123 123123	10	10	1
	1213212321 32121	8	14	0.571429			1312312312312 31231323123132	20	25	0.8			1231231232 131213213	14	17	0.823529
	13213213213	9	9	1			132132132 13212312	14	15	0.933333			1231321321 321321321323	18	20	0.9
	123132312	5	7	0.714286			1312312312312 31231323123132	13	19	0.684211			12312312	6	6	1
	121321312312 32313212312312	18	24	0.75			132132	4	4	1			13213 2313	5	7	0.714286
	12132312321213 1231213213213213213	24	31	0.774194			1213123 231213213	9	14	0.642857			13123213123132 312312313123123	20	27	0.740741
	1213231213	5	8	0.625			1312312312312 3123132312313	17	21	0.803001			12313213123213 213213213132132	22	27	0.814815
LDR	1231 312123213	5	11	0.454545		LDR	12323 12323	4	8	0.5		LDR	123131232	4	7	0.571429
	1323123 21323	7	10	0.7			131232313 13213213213232	13	21	0.619048			131321 31313213	6	12	0.5
	121312	2	4	0.5			12132 31212	4	8	0.5			13132132	4	6	0.666667
	131232132 1231	7	11	0.636364			131231231 323131312313	10	19	0.526316			12131213123 1312131	8	16	0.5
	1232312312 32313	7	13	0.538462			12131213123 131213132	11	19	0.563997			1323123 13212313	9	13	0.692308
	12131213 13213	6	11	0.545455			123123123 2313213131	11	17	0.647059			13132132131	6	9	0.666667
	12131213212 3212	7	13	0.538462			123213131 23132321323	10	18	0.555556			12312323	4	6	0.666667
	132321323 21321321232	10	18	0.555556			131232 313213	6	10	0.6			131232	2	4	0.5
HDR	12321213 12131312	6	14	0.428571		HDR	121232	1	4	0.25		HDR	123123123 213	9	10	0.9
	12313212 3232312132	9	16	0.5625			1231312321	6	11	0.541209			12123 12312	6	8	0.75
	1313213 212323132	8	14	0.571429			13231321 321323232	8	15	0.533333			12312 3123	7	7	1
	13123231213	5	11	0.454545			132313 23123	6	9	0.666667			121323 13213	6	9	0.666667
	1232132312 312312123132	15	20	0.75			132313	2	4	0.5			1312313 21323	7	10	0.7
	1231213123 123123123232	15	20	0.75			1231321 23212	6	12	0.5			123123123123 12312312131	19	21	0.904762
	132131231 231323213123	14	19	0.736842			13132123 2313213	7	13	0.538462			131231 23123	8	9	0.888889
	1231212312312 3231321321323131	17	27	0.62963			1323123	4	5	0.8			1213213213 2132132323132	16	21	0.761905

## Sheet: OFT
2 weeks			2 months			4 months
	time spent in the central areas/s			time spent in the central areas/s			time spent in the central areas/s
Control	7		Control	5		Control	6
	5			15			27
	3			10			25
	1			2			12
	2			3			5
	4			5			3
	6			0			17
	10			7			12
LDR	4		LDR	9		LDR	19
	22			10			9
	9			16			6
	14			20			16
	28			9			16
	4			4			5
	16			20			11
	6			10			13
HDR	17		HDR	18		HDR	31
	30			16			21
	6			31			28
	9			22			33
	22			31			27
	19			33			21
	22			29			14
	10			25			11
