# Supplementary material for: Low-dose-rate induces more severe cognitive impairment than high-dose-rate in rats exposed to chronic low-dose γ-radiation
Source: Front Public Health. 2024 May 22;12:1387330. doi: 10.3389/fpubh.2024.1387330 (PMC11150688; doi:10.3389/fpubh.2024.1387330)
Supplement: Supplementary file 1 [file Data_Sheet_1.zip › Raw data-1/Figure 2-raw data/PETMR-SUVmax.xlsx]

## Sheet: SUVmax
2 weeks			2 months			4 months
	SUVmax			SUVmax			SUVmax
Control	2.38		Control	2.35		Control	2.11
	2.17			2.22			1.73
	2.11			1.73			2.22
	1.95			1.52			1.95
LDR	3.9		LDR	2.42		LDR	3.26
	2.92			2.47			3.27
	3.34			2.51			3.14
	2.83			2.52			3.35
HDR	2.29		HDR	3.16		HDR	4.06
	2.08			3.03			4.06
	2.01			2.77			3.73
	1.75			2.59			3.63
