# Supplementary material for: Low-dose-rate induces more severe cognitive impairment than high-dose-rate in rats exposed to chronic low-dose γ-radiation
Source: Front Public Health. 2024 May 22;12:1387330. doi: 10.3389/fpubh.2024.1387330 (PMC11150688; doi:10.3389/fpubh.2024.1387330)
Supplement: Supplementary file 1 [file Data_Sheet_1.zip › Raw data-1/Figure 3-raw data/SPECTCT-Avg Count.xlsx]

## Sheet: Avg Count
	Avg Count
Control	13.54
	15.13
	13.12
LDR	24.54
	21.68
	23.54
HDR	27.79
	22.97
	22.48
