# Supplementary material for: Low-dose-rate induces more severe cognitive impairment than high-dose-rate in rats exposed to chronic low-dose γ-radiation
Source: Front Public Health. 2024 May 22;12:1387330. doi: 10.3389/fpubh.2024.1387330 (PMC11150688; doi:10.3389/fpubh.2024.1387330)
Supplement: Supplementary file 1 [file Data_Sheet_1.zip › Raw data-1/Figure 4-raw data/Nissl staining.xlsx]

## Sheet: Nissl staining
Control					LDR					HDR
region	lengh	number	number per 250 µm		region	lengh	number	number per 250 µm		region	lengh	number	number per 250 µm
CA1	1511.7	140	23.1527		CA1	1243.7	132	26.5337		CA1	962.3	60	15.5877
CA1	1344.8	126	23.4236		CA1	1474.5	123	20.8545		CA1	1486.5	100	16.818
CA1	1377.9	129	23.4052		CA1	1448.8	146	25.1933		CA1	1729.4	109	15.7569
CA1	1277.7	123	24.0667		CA1	1636.8	137	20.925		CA1	1597.3	87	13.6167
CA1	1482.5	133	22.4283		CA1	1375.1	129	23.38		CA1	1455.1	75	12.8857
CA3a	1028.1	67	16.2922		CA3a	830.5	60	18.0614		CA3a	1322.9	60	11.3387
CA3a	1224.8	80	16.3292		CA3a	899.2	57	15.8474		CA3a	1459.7	66	11.3037
CA3a	841.5	48	14.2602		CA3a	1167.4	69	14.7764		CA3a	1348.1	67	12.4249
CA3a	817	58	17.7479		CA3a	953.7	65	17.0389		CA3a	937.1	41	10.938
CA3a	1259.3	93	18.4626		CA3a	936.4	62	16.43		CA3a	811.6	30	9.24101
CA3b	784.8	46	14.6534		CA3b	887.9	53	14.9229		CA3b	881.6	41	11.6266
CA3b	629.3	48	19.0688		CA3b	665.8	44	16.5215		CA3b	823.8	30	9.10415
CA3b	497.1	45	22.6313		CA3b	731.6	51	17.4276		CA3b	727.7	33	11.3371
CA3b	640.7	43	16.7785		CA3b	684.2	45	16.4426		CA3b	723.7	33	11.3998
CA3b	512.8	39	19.0133		CA3b	711.3	47	16.33		CA3b	909	39	10.7261
CA3c	1150.6	81	17.5995		CA3c	868	46	13.2488		CA3c	925.2	48	12.9702
CA3c	836.9	76	22.7028		CA3c	791.1	65	20.541		CA3c	1097.2	66	15.0383
CA3c	1029.2	76	18.4609		CA3c	825.4	64	19.3845		CA3c	1066.7	57	13.359
CA3c	1054.1	82	19.4479		CA3c	704.1	46	16.3025		CA3c	864.5	48	13.8396
CA3c	895.9	77	21.5433		CA3c	823.2	50	15.16		CA3c	857.4	52	15.1621
