# Supplementary material for: Low-dose-rate induces more severe cognitive impairment than high-dose-rate in rats exposed to chronic low-dose γ-radiation
Source: Front Public Health. 2024 May 22;12:1387330. doi: 10.3389/fpubh.2024.1387330 (PMC11150688; doi:10.3389/fpubh.2024.1387330)
Supplement: Supplementary file 2 [file Data_Sheet_2.zip]

Archive with 29 entries (25 files):
- Raw data-2/Figure 5-raw data/
- Raw data-2/Figure 5-raw data/original images-SYP/
- Raw data-2/Figure 5-raw data/original images-SYP/control-SYP blue.tif
- Raw data-2/Figure 5-raw data/original images-SYP/control-SYP green.jpg
- Raw data-2/Figure 5-raw data/original images-SYP/control-SYP merge.jpg
- Raw data-2/Figure 5-raw data/original images-SYP/HDR-SYP blue.tif
- Raw data-2/Figure 5-raw data/original images-SYP/HDR-SYP green.jpg
- Raw data-2/Figure 5-raw data/original images-SYP/HDR-SYP merge.jpg
- Raw data-2/Figure 5-raw data/original images-SYP/LDR-SYP blue.tif
- Raw data-2/Figure 5-raw data/original images-SYP/LDR-SYP green.jpg
- Raw data-2/Figure 5-raw data/original images-SYP/LDR-SYP merge.jpg
- Raw data-2/Figure 5-raw data/SYP.sav
- Raw data-2/Figure 5-raw data/SYP.spv
- Raw data-2/Figure 5-raw data/SYP.xlsx
- Raw data-2/Figure 6-raw data-1/
- Raw data-2/Figure 6-raw data-1/IF-FJB Iba-CD68 GFAPC3.sav
- Raw data-2/Figure 6-raw data-1/IF-FJB Iba-CD68 GFAPC3.spv
- Raw data-2/Figure 6-raw data-1/IF-FJB Iba-CD68 GFAPC3.xlsx
- Raw data-2/Figure 6-raw data-1/original images-FJB/
- Raw data-2/Figure 6-raw data-1/original images-FJB/control-FJB green.jpg
- Raw data-2/Figure 6-raw data-1/original images-FJB/control-FJB green.png
- Raw data-2/Figure 6-raw data-1/original images-FJB/control-FJB merge.jpg
- Raw data-2/Figure 6-raw data-1/original images-FJB/control-FJB merge.png
- Raw data-2/Figure 6-raw data-1/original images-FJB/HDR-FJB blue.tif
- Raw data-2/Figure 6-raw data-1/original images-FJB/HDR-FJB green.jpg
- Raw data-2/Figure 6-raw data-1/original images-FJB/HDR-FJB merge.jpg
- Raw data-2/Figure 6-raw data-1/original images-FJB/LDR-FJB blue.tif
- Raw data-2/Figure 6-raw data-1/original images-FJB/LDR-FJB green.jpg
- Raw data-2/Figure 6-raw data-1/original images-FJB/LDR-FJB merge.jpg
