# Supplementary material for: Low-dose-rate induces more severe cognitive impairment than high-dose-rate in rats exposed to chronic low-dose γ-radiation
Source: Front Public Health. 2024 May 22;12:1387330. doi: 10.3389/fpubh.2024.1387330 (PMC11150688; doi:10.3389/fpubh.2024.1387330)
Supplement: Supplementary file 2 [file Data_Sheet_2.zip › Raw data-2/Figure 5-raw data/SYP.xlsx]

## Sheet: Sheet1
	Fluorescent intensities
Control	2.22698e+06
	2.53323e+06
	2.48005e+06
	2.35461e+06
	2.29297e+06
LDR	1.26484e+06
	1.29539e+06
	1.37557e+06
	1.18876e+06
	1.4102e+06
HDR	1.61992e+06
	1.27493e+06
	1.60846e+06
	1.42438e+06
	1.51847e+06
