# Supplementary material for: Low-dose-rate induces more severe cognitive impairment than high-dose-rate in rats exposed to chronic low-dose γ-radiation
Source: Front Public Health. 2024 May 22;12:1387330. doi: 10.3389/fpubh.2024.1387330 (PMC11150688; doi:10.3389/fpubh.2024.1387330)
Supplement: Supplementary file 2 [file Data_Sheet_2.zip › Raw data-2/Figure 6-raw data-1/IF-FJB Iba-CD68 GFAPC3.xlsx]

## Sheet: FJB+
	number	area/mm2	number per mm2
Control	184.986	8.6	21.51
	58.077	8.1	7.17
	84.925	7.9	10.75
	208.247	8.3	25.09
	139.77	9	15.53
LDR	4616.66	7.8	591.88
	5148.36	8.4	612.9
	5876.98	8.4	699.64
	5321.88	8.7	611.71
	5029.82	8.8	571.57
HDR	2891.98	9.1	317.8
	3066.39	8.2	373.95
	2800.18	8.7	321.86
	2620.04	8.5	308.24
	3890.04	8.8	442.05

## Sheet: Iba-1 CD68
	Iba-1+	CD68+	DOUBLE	%
Control	108	8	8	0.0740741
	131	9	9	0.0687023
	123	7	7	0.0569106
	102	9	9	0.0882353
	96	10	10	0.104167
LDR	146	51	50	0.342466
	189	121	87	0.460317
	106	30	30	0.283019
	145	32	32	0.22069
	111	30	29	0.261261
HDR	121	27	25	0.206612
	131	49	39	0.29771
	116	42	39	0.336207
	132	89	58	0.439394
	93	43	39	0.419355

## Sheet: GFAP C3
	GFAP+	C3+	DOUBLE	%
Control	168	5	3	0.0178571
	199	9	2	0.0100503
	179	7	1	0.00558659
	207	9	3	0.0144928
	183	10	4	0.0218579
LDR	144	6	5	0.0347222
	228	7	3	0.0131579
	136	9	2	0.0147059
	225	6	3	0.0133333
	176	5	4	0.0227273
HDR	201	67	67	0.333333
	216	67	92	0.425926
	202	67	72	0.356436
	169	67	64	0.378698
	152	38	57	0.375
