# Supplementary material for: Low-dose-rate induces more severe cognitive impairment than high-dose-rate in rats exposed to chronic low-dose γ-radiation
Source: Front Public Health. 2024 May 22;12:1387330. doi: 10.3389/fpubh.2024.1387330 (PMC11150688; doi:10.3389/fpubh.2024.1387330)
Supplement: Supplementary file 3 [file Data_Sheet_3.zip]

Archive with 36 entries (30 files):
- Raw data-3/
- Raw data-3/Figure 6-raw data-2/
- Raw data-3/Figure 6-raw data-2/original images-GFAPC3/
- Raw data-3/Figure 6-raw data-2/original images-GFAPC3/Control-GFAPC3 green.tif
- Raw data-3/Figure 6-raw data-2/original images-GFAPC3/Control-GFAPC3 merge.jpg
- Raw data-3/Figure 6-raw data-2/original images-GFAPC3/Control-GFAPC3 red.tif
- Raw data-3/Figure 6-raw data-2/original images-GFAPC3/HDR-GFAPC3 green.tif
- Raw data-3/Figure 6-raw data-2/original images-GFAPC3/HDR-GFAPC3 merge.jpg
- Raw data-3/Figure 6-raw data-2/original images-GFAPC3/HDR-GFAPC3 red.tif
- Raw data-3/Figure 6-raw data-2/original images-GFAPC3/LDR-GFAPC3 green.tif
- Raw data-3/Figure 6-raw data-2/original images-GFAPC3/LDR-GFAPC3 merge.jpg
- Raw data-3/Figure 6-raw data-2/original images-GFAPC3/LDR-GFAPC3 red.tif
- Raw data-3/Figure 6-raw data-2/original images-Iba-1CD68/
- Raw data-3/Figure 6-raw data-2/original images-Iba-1CD68/control Iba-1CD68 green.tif
- Raw data-3/Figure 6-raw data-2/original images-Iba-1CD68/control Iba-1CD68 merge.jpg
- Raw data-3/Figure 6-raw data-2/original images-Iba-1CD68/control Iba-1CD68 red.tif
- Raw data-3/Figure 6-raw data-2/original images-Iba-1CD68/HDR Iba-1CD68 green.tif
- Raw data-3/Figure 6-raw data-2/original images-Iba-1CD68/HDR Iba-1CD68 merge.jpg
- Raw data-3/Figure 6-raw data-2/original images-Iba-1CD68/HDR Iba-1CD68 red.tif
- Raw data-3/Figure 6-raw data-2/original images-Iba-1CD68/LDR Iba-1CD68 green.tif
- Raw data-3/Figure 6-raw data-2/original images-Iba-1CD68/LDR Iba-1CD68 merge.jpg
- Raw data-3/Figure 6-raw data-2/original images-Iba-1CD68/LDR Iba-1CD68 red.tif
- Raw data-3/Figure 7-raw data/
- Raw data-3/Figure 7-raw data/Statistical table of DEGs.xlsx
- Raw data-3/Figure 8-raw data/
- Raw data-3/Figure 8-raw data/Akt.tif
- Raw data-3/Figure 8-raw data/Annotation of KEGG pathway classification for DEGs HDR vs Control.xlsx
- Raw data-3/Figure 8-raw data/Annotation of KEGG pathway classification for DEGs LDR vs Control.xlsx
- Raw data-3/Figure 8-raw data/P-Akt.tif
- Raw data-3/Figure 8-raw data/p-PI3K.tif
- Raw data-3/Figure 8-raw data/PI3K.tif
- Raw data-3/Figure 8-raw data/WB.pzfx
- Raw data-3/Figure 8-raw data/WB.sav
- Raw data-3/Figure 8-raw data/WB.spv
- Raw data-3/Figure 8-raw data/WB.xlsx
- Raw data-3/Figure 8-raw data/β-actin.tif
