# Supplementary material for: Low-dose-rate induces more severe cognitive impairment than high-dose-rate in rats exposed to chronic low-dose γ-radiation
Source: Front Public Health. 2024 May 22;12:1387330. doi: 10.3389/fpubh.2024.1387330 (PMC11150688; doi:10.3389/fpubh.2024.1387330)
Supplement: Supplementary file 3 [file Data_Sheet_3.zip › Raw data-3/Figure 7-raw data/Statistical table of DEGs.xlsx]

## Sheet: Statistical table of DEGs
Gene id	Gene name	Gene description	HDR_vs_Control	LDR_vs_Control	Sum
459			329	210	459
ENSRNOG00000010597	Slc5a7	solute carrier family 5 member 7 [Source:RGD Symbol;Acc:69270]	yes|down	no|down	1
ENSRNOG00000011936	Abhd14a	abhydrolase domain containing 14A [Source:RGD Symbol;Acc:1309721]	no|up	yes|down	1
ENSRNOG00000047493	Slco1a4	solute carrier organic anion transporter family, member 1a4 [Source:RGD Symbol;Acc:621389]	yes|down	no|down	1
ENSRNOG00000066098	-	uncharacterized LOC100912617 [Source:RGD Symbol;Acc:6486032]	yes|down	yes|down	2
ENSRNOG00000021782	Zscan10	zinc finger and SCAN domain containing 10 [Source:RGD Symbol;Acc:1310745]	yes|down	no|down	1
ENSRNOG00000011071	Nt5e	5' nucleotidase, ecto [Source:RGD Symbol;Acc:61956]	yes|up	yes|up	2
ENSRNOG00000016372	Slc12a7	solute carrier family 12 member 7 [Source:RGD Symbol;Acc:1359672]	yes|down	no|down	1
ENSRNOG00000013279	Scd3	similar to stearoyl-coenzyme A desaturase 3 [Source:RGD Symbol;Acc:1595370]	yes|up	no|up	1
ENSRNOG00000013179	Tinagl1	tubulointerstitial nephritis antigen-like 1 [Source:RGD Symbol;Acc:70956]	yes|up	no|up	1
ENSRNOG00000065164	-	-	no|down	yes|down	1
ENSRNOG00000007490	Gabrr2	gamma-aminobutyric acid type A receptor subunit rho 2 [Source:RGD Symbol;Acc:61902]	yes|down	no|down	1
ENSRNOG00000033748	AABR07060610.1	-	yes|down	no|down	1
ENSRNOG00000006224	Klhl31	kelch-like family member 31 [Source:RGD Symbol;Acc:1560540]	no|down	yes|down	1
ENSRNOG00000013177	Map3k1	mitogen-activated protein kinase kinase kinase 1 [Source:RGD Symbol;Acc:620966]	yes|down	no|down	1
ENSRNOG00000051612	AABR07044570.2	uncharacterized LOC120098852 [Source:RGD Symbol;Acc:41131172]	yes|up	no|up	1
ENSRNOG00000031244	-	60S ribosomal protein L7a-like [Source:RGD Symbol;Acc:11408721]	no|down	yes|down	1
ENSRNOG00000048256	Fhip1a	FHF complex subunit HOOK interacting protein 1A [Source:RGD Symbol;Acc:1565007]	yes|down	yes|down	2
ENSRNOG00000061579	Rpl12-ps1	ribosomal protein L12, pseudogene 1 [Source:RGD Symbol;Acc:1306318]	no|down	yes|down	1
ENSRNOG00000071034	-	putative sperm motility kinase W [Source:RGD Symbol;Acc:41019284]	yes|up	yes|up	2
ENSRNOG00000068587	-	-	yes|up	no|up	1
ENSRNOG00000008176	Nppa	natriuretic peptide A [Source:RGD Symbol;Acc:3193]	yes|up	no|up	1
ENSRNOG00000020410	Th	tyrosine hydroxylase [Source:RGD Symbol;Acc:3853]	yes|up	no|up	1
ENSRNOG00000014684	Npr1	natriuretic peptide receptor 1 [Source:RGD Symbol;Acc:3195]	yes|up	no|up	1
ENSRNOG00000067705	Klf2	Kruppel-like factor 2 [Source:RGD Symbol;Acc:1359220]	yes|up	no|up	1
ENSRNOG00000007545	Angptl4	angiopoietin-like 4 [Source:RGD Symbol;Acc:735058]	no|up	yes|up	1
ENSRNOG00000004918	Kcna4	potassium voltage-gated channel subfamily A member 4 [Source:RGD Symbol;Acc:2952]	yes|down	no|down	1
ENSRNOG00000004229	Tac3	tachykinin precursor 3 [Source:RGD Symbol;Acc:3809]	yes|up	no|up	1
ENSRNOG00000066565	-	CG3918-like [Source:RGD Symbol;Acc:2323713]	yes|up	yes|up	2
ENSRNOG00000016613	Hoxc4	homeo box C4 [Source:RGD Symbol;Acc:1586210]	yes|down	no|down	1
ENSRNOG00000068563	-	-	yes|down	yes|down	2
ENSRNOG00000052880	Prph	peripherin [Source:RGD Symbol;Acc:3414]	yes|up	no|down	1
ENSRNOG00000046834	C3	complement C3 [Source:RGD Symbol;Acc:2232]	yes|up	no|up	1
ENSRNOG00000004882	Capn6	calpain 6 [Source:RGD Symbol;Acc:70960]	no|up	yes|down	1
ENSRNOG00000028658	Olig2	oligodendrocyte transcription factor 2 [Source:RGD Symbol;Acc:1307098]	yes|up	no|up	1
ENSRNOG00000038002	Ccdc62	coiled-coil domain containing 62 [Source:RGD Symbol;Acc:1586391]	yes|up	no|down	1
ENSRNOG00000036700	Fscn2	fascin actin-bundling protein 2, retinal [Source:RGD Symbol;Acc:1308941]	no|down	yes|down	1
ENSRNOG00000016512	Sema3b	semaphorin 3B [Source:RGD Symbol;Acc:1310079]	no|up	yes|up	1
ENSRNOG00000051372	Mycn	MYCN proto-oncogene, bHLH transcription factor [Source:RGD Symbol;Acc:1584995]	yes|down	no|down	1
ENSRNOG00000025121	Pla2g3	phospholipase A2, group III [Source:RGD Symbol;Acc:1305323]	yes|up	yes|up	2
ENSRNOG00000066208	-	uncharacterized LOC102549099 [Source:RGD Symbol;Acc:7695025]	no|down	yes|down	1
ENSRNOG00000001338	Hpd	4-hydroxyphenylpyruvate dioxygenase [Source:RGD Symbol;Acc:61974]	yes|up	no|up	1
ENSRNOG00000009465	Sfrp2	secreted frizzled-related protein 2 [Source:RGD Symbol;Acc:735163]	no|up	yes|up	1
ENSRNOG00000061376	Psca	prostate stem cell antigen [Source:RGD Symbol;Acc:1594221]	yes|down	yes|down	2
ENSRNOG00000009577	Ndst4	N-deacetylase and N-sulfotransferase 4 [Source:RGD Symbol;Acc:1306531]	yes|up	no|down	1
ENSRNOG00000030016	Robo3	roundabout guidance receptor 3 [Source:RGD Symbol;Acc:1311018]	yes|up	no|down	1
ENSRNOG00000031665	Ace2	angiotensin I converting enzyme (peptidyl-dipeptidase A) 2 [Source:MGI Symbol;Acc:MGI:1917258]	no|down	yes|down	1
ENSRNOG00000067090	-	endogenous retrovirus group K member 21 Env polyprotein-like [Source:RGD Symbol;Acc:40972096]	yes|down	no|up	1
ENSRNOG00000003300	Btg2	BTG anti-proliferation factor 2 [Source:RGD Symbol;Acc:2225]	yes|down	no|down	1
ENSRNOG00000022697	Clec14a	C-type lectin domain containing 14A [Source:RGD Symbol;Acc:1306232]	yes|down	yes|down	2
ENSRNOG00000003242	Gulp1	GULP PTB domain containing engulfment adaptor 1 [Source:RGD Symbol;Acc:1306380]	yes|down	no|down	1
ENSRNOG00000021719	Slfn5	schlafen family member 5 [Source:RGD Symbol;Acc:1312025]	yes|down	no|down	1
ENSRNOG00000002667	Lamc2	laminin subunit gamma 2 [Source:RGD Symbol;Acc:621053]	yes|up	no|up	1
ENSRNOG00000026845	Fam81b	family with sequence similarity 81, member B [Source:RGD Symbol;Acc:1561830]	no|down	yes|down	1
ENSRNOG00000043311	Birc7	baculoviral IAP repeat-containing 7 [Source:RGD Symbol;Acc:1562883]	yes|up	no|up	1
ENSRNOG00000064794	Ptpdc1	protein tyrosine phosphatase domain containing 1 [Source:RGD Symbol;Acc:1307698]	no|up	yes|up	1
ENSRNOG00000002525	Ptgs2	prostaglandin-endoperoxide synthase 2 [Source:RGD Symbol;Acc:620349]	yes|down	no|down	1
ENSRNOG00000019202	Pvr	PVR cell adhesion molecule [Source:RGD Symbol;Acc:3813]	yes|up	no|up	1
ENSRNOG00000018915	Tagap	T-cell activation RhoGTPase activating protein [Source:RGD Symbol;Acc:1308618]	yes|up	no|up	1
ENSRNOG00000063177	-	-	yes|up	no|up	1
ENSRNOG00000064228	-	-	no|up	yes|up	1
ENSRNOG00000018052	Cnksr3	Cnksr family member 3 [Source:RGD Symbol;Acc:1307544]	yes|up	no|up	1
ENSRNOG00000062603	-	-	yes|down	no|down	1
ENSRNOG00000019661	Gdf15	growth differentiation factor 15 [Source:RGD Symbol;Acc:2674]	no|down	yes|down	1
ENSRNOG00000010777	Tox	thymocyte selection-associated high mobility group box [Source:RGD Symbol;Acc:1310455]	no|up	yes|down	1
ENSRNOG00000025184	Prss35	serine protease 35 [Source:RGD Symbol;Acc:1311282]	yes|down	no|down	1
ENSRNOG00000006639	Scn9a	sodium voltage-gated channel alpha subunit 9 [Source:RGD Symbol;Acc:69368]	yes|down	no|down	1
ENSRNOG00000023465	Depp1	DEPP1, autophagy regulator [Source:RGD Symbol;Acc:1565700]	yes|up	yes|up	2
ENSRNOG00000013850	Hes5	hes family bHLH transcription factor 5 [Source:RGD Symbol;Acc:621340]	yes|down	no|down	1
ENSRNOG00000060626	Polk	DNA polymerase kappa [Source:RGD Symbol;Acc:620058]	yes|up	no|up	1
ENSRNOG00000039207	Ccdc71l	coiled-coil domain containing 71-like [Source:RGD Symbol;Acc:1560812]	yes|up	yes|up	2
ENSRNOG00000067598	-	-	yes|up	yes|up	2
ENSRNOG00000019128	St8sia4	ST8 alpha-N-acetyl-neuraminide alpha-2,8-sialyltransferase 4 [Source:RGD Symbol;Acc:621845]	yes|down	no|down	1
ENSRNOG00000038574	Rassf9	Ras association domain family member 9 [Source:RGD Symbol;Acc:621329]	yes|down	no|down	1
ENSRNOG00000004249	Tlr7	toll-like receptor 7 [Source:MGI Symbol;Acc:MGI:2176882]	yes|up	yes|up	2
ENSRNOG00000008057	Krt7	keratin 7 [Source:MGI Symbol;Acc:MGI:96704]	yes|up	no|up	1
ENSRNOG00000015310	Lrrc32	leucine rich repeat containing 32 [Source:RGD Symbol;Acc:1309087]	yes|up	no|down	1
ENSRNOG00000058940	Rab11fip1	RAB11 family interacting protein 1 [Source:RGD Symbol;Acc:1562965]	yes|down	yes|down	2
ENSRNOG00000038202	Calml4	calmodulin-like 4 [Source:RGD Symbol;Acc:1583918]	yes|down	no|down	1
ENSRNOG00000010254	Htr1a	5-hydroxytryptamine receptor 1A [Source:RGD Symbol;Acc:2845]	yes|down	no|down	1
ENSRNOG00000043332	Foxd1	forkhead box D1 [Source:RGD Symbol;Acc:621712]	yes|down	no|down	1
ENSRNOG00000025757	Myh6	myosin heavy chain 6 [Source:RGD Symbol;Acc:62029]	yes|up	no|up	1
ENSRNOG00000021437	AABR07073181.1	heparan sulfate proteoglycan 2 [Source:RGD Symbol;Acc:621770]	yes|down	yes|down	2
ENSRNOG00000030889	Cldn22	claudin 22 [Source:RGD Symbol;Acc:1305271]	yes|down	yes|down	2
ENSRNOG00000010312	Bhlhe23	basic helix-loop-helix family, member e23 [Source:RGD Symbol;Acc:1559760]	yes|down	no|up	1
ENSRNOG00000018358	Nt5dc2	5'-nucleotidase domain containing 2 [Source:RGD Symbol;Acc:1305524]	yes|down	no|down	1
ENSRNOG00000012821	Cnmd	chondromodulin [Source:RGD Symbol;Acc:620176]	no|down	yes|down	1
ENSRNOG00000013535	Cdh6	cadherin 6 [Source:RGD Symbol;Acc:2322]	yes|up	no|down	1
ENSRNOG00000018297	Marveld2	occludin [Source:RGD Symbol;Acc:620089]	yes|down	no|down	1
ENSRNOG00000008336	Tnfrsf11b	TNF receptor superfamily member 11B [Source:RGD Symbol;Acc:619802]	yes|down	yes|down	2
ENSRNOG00000030104	Vom2r44	vomeronasal 2 receptor, 46 [Source:RGD Symbol;Acc:735122]	yes|down	no|down	1
ENSRNOG00000020129	Cdh3	cadherin 3 [Source:RGD Symbol;Acc:621089]	yes|down	yes|down	2
ENSRNOG00000030101	Traip	TRAF-interacting protein [Source:RGD Symbol;Acc:1309761]	yes|down	no|down	1
ENSRNOG00000031167	-	-	no|up	yes|up	1
ENSRNOG00000023688	Drd1	dopamine receptor D1 [Source:RGD Symbol;Acc:2518]	yes|down	yes|down	2
ENSRNOG00000057256	Slc19a3	solute carrier family 19 member 3 [Source:RGD Symbol;Acc:1311413]	no|up	yes|up	1
ENSRNOG00000031163	Nfkbiz	NFKB inhibitor zeta [Source:RGD Symbol;Acc:1310834]	yes|up	no|up	1
ENSRNOG00000000288	Scarf2	scavenger receptor class F, member 2 [Source:RGD Symbol;Acc:1306013]	no|up	yes|down	1
ENSRNOG00000018516	Impa2	inositol monophosphatase 2 [Source:RGD Symbol;Acc:628692]	no|down	yes|down	1
ENSRNOG00000002057	Slc10a6	solute carrier family 10 member 6 [Source:RGD Symbol;Acc:727800]	yes|up	yes|up	2
ENSRNOG00000008754	Flvcr2	FLVCR heme transporter 2 [Source:RGD Symbol;Acc:735098]	yes|down	no|down	1
ENSRNOG00000031448	Stpg1	sperm-tail PG-rich repeat containing 1 [Source:RGD Symbol;Acc:1560169]	yes|down	no|down	1
ENSRNOG00000055672	Gpx2	glutathione peroxidase 2 [Source:RGD Symbol;Acc:727780]	yes|up	no|down	1
ENSRNOG00000001843	Bcl6	BCL6, transcription repressor [Source:RGD Symbol;Acc:1309345]	yes|up	yes|up	2
ENSRNOG00000014011	Dll4	delta like canonical Notch ligand 4 [Source:RGD Symbol;Acc:1309740]	no|down	yes|down	1
ENSRNOG00000053787	Mdfic	MyoD family inhibitor domain containing [Source:RGD Symbol;Acc:1309532]	yes|down	yes|down	2
ENSRNOG00000019022	Fam89a	family with sequence similarity 89, member A [Source:RGD Symbol;Acc:1309879]	no|down	yes|down	1
ENSRNOG00000008697	Ccn3	cellular communication network factor 3 [Source:RGD Symbol;Acc:621553]	yes|up	no|up	1
ENSRNOG00000047867	Klhdc8b	kelch domain containing 8B [Source:RGD Symbol;Acc:1359445]	yes|down	no|down	1
ENSRNOG00000065677	-	-	no|up	yes|up	1
ENSRNOG00000005243	Pop1	POP1 homolog, ribonuclease P/MRP subunit [Source:RGD Symbol;Acc:1308609]	no|up	yes|up	1
ENSRNOG00000011424	Cldn23	claudin 23 [Source:RGD Symbol;Acc:1309001]	yes|up	no|up	1
ENSRNOG00000004660	Fzd6	frizzled class receptor 6 [Source:RGD Symbol;Acc:628816]	no|down	yes|down	1
ENSRNOG00000020369	Igf2	insulin-like growth factor 2 [Source:RGD Symbol;Acc:2870]	yes|down	yes|down	2
ENSRNOG00000059857	Rnd1	Rho family GTPase 1 [Source:RGD Symbol;Acc:1306338]	no|down	yes|down	1
ENSRNOG00000057078	Ddit4	DNA-damage-inducible transcript 4 [Source:RGD Symbol;Acc:621731]	yes|up	yes|up	2
ENSRNOG00000010128	Slc27a2	solute carrier family 27 member 2 [Source:RGD Symbol;Acc:71103]	no|down	yes|down	1
ENSRNOG00000019474	Rsph9	radial spoke head component 9 [Source:RGD Symbol;Acc:1310693]	no|down	yes|down	1
ENSRNOG00000001007	Baiap2l1	BAR/IMD domain containing adaptor protein 2 like 1 [Source:RGD Symbol;Acc:1308452]	no|down	yes|down	1
ENSRNOG00000008936	Map3k6	mitogen-activated protein kinase kinase kinase 6 [Source:RGD Symbol;Acc:1304625]	yes|up	no|up	1
ENSRNOG00000031211	Acsm5	acyl-CoA synthetase medium-chain family member 5 [Source:RGD Symbol;Acc:1309578]	yes|down	no|down	1
ENSRNOG00000050091	Efcab1	EF hand calcium binding domain 1 [Source:RGD Symbol;Acc:1594548]	yes|down	no|down	1
ENSRNOG00000068039	-	-	no|up	yes|down	1
ENSRNOG00000060237	Inhbb	inhibin subunit beta B [Source:RGD Symbol;Acc:2913]	yes|down	no|down	1
ENSRNOG00000006611	Nostrin	nitric oxide synthase trafficking [Source:RGD Symbol;Acc:727920]	yes|up	yes|up	2
ENSRNOG00000064881	-	-	yes|up	no|up	1
ENSRNOG00000002309	Hlx	H2.0-like homeobox [Source:RGD Symbol;Acc:1311961]	yes|down	no|down	1
ENSRNOG00000020904	Cdc42ep2	CDC42 effector protein 2 [Source:RGD Symbol;Acc:1310253]	yes|up	no|up	1
ENSRNOG00000001837	Sst	somatostatin [Source:RGD Symbol;Acc:3761]	yes|up	no|up	1
ENSRNOG00000016248	Sox18	SRY-box transcription factor 18 [Source:RGD Symbol;Acc:1311718]	yes|down	no|down	1
ENSRNOG00000022721	Clec18a	C-type lectin domain family 18, member A [Source:RGD Symbol;Acc:1559899]	yes|down	yes|down	2
ENSRNOG00000003357	Col3a1	collagen type III alpha 1 chain [Source:RGD Symbol;Acc:71029]	no|down	yes|down	1
ENSRNOG00000062350	-	-	yes|down	no|down	1
ENSRNOG00000015036	Ccn2	cellular communication network factor 2 [Source:RGD Symbol;Acc:621392]	no|up	yes|up	1
ENSRNOG00000051905	Wnt2	Wnt family member 2 [Source:RGD Symbol;Acc:621346]	yes|up	no|up	1
ENSRNOG00000018086	Slc22a8	solute carrier family 22 member 8 [Source:RGD Symbol;Acc:632286]	yes|down	no|down	1
ENSRNOG00000014243	Pear1	platelet endothelial aggregation receptor 1 [Source:RGD Symbol;Acc:1305653]	yes|down	no|down	1
ENSRNOG00000028930	Dab2	DAB adaptor protein 2 [Source:RGD Symbol;Acc:621007]	yes|down	no|down	1
ENSRNOG00000069624	-	-	yes|down	no|up	1
ENSRNOG00000070694	-	-	yes|up	yes|up	2
ENSRNOG00000018870	Hapln2	hyaluronan and proteoglycan link protein 2 [Source:RGD Symbol;Acc:621854]	yes|up	no|up	1
ENSRNOG00000017412	AABR07001512.1	-	yes|down	yes|down	2
ENSRNOG00000018570	C1qtnf3	C1q and TNF related 3 [Source:RGD Symbol;Acc:1305010]	yes|down	yes|down	2
ENSRNOG00000002471	Polq	DNA polymerase theta [Source:RGD Symbol;Acc:1309795]	yes|down	no|down	1
ENSRNOG00000003284	Epn3	epsin 3 [Source:RGD Symbol;Acc:1306416]	yes|down	no|down	1
ENSRNOG00000016021	Lims2	LIM zinc finger domain containing 2 [Source:RGD Symbol;Acc:1305273]	no|up	yes|up	1
ENSRNOG00000005166	Nhlh1	nescient helix loop helix 1 [Source:RGD Symbol;Acc:1310261]	yes|down	no|down	1
ENSRNOG00000068909	Cyp11b1	cytochrome P450 11B1, mitochondrial [Source:RGD Symbol;Acc:41382688]	yes|up	no|down	1
ENSRNOG00000007443	Jag1	jagged canonical Notch ligand 1 [Source:RGD Symbol;Acc:2937]	yes|down	no|down	1
ENSRNOG00000066953	-	-	no|down	yes|down	1
ENSRNOG00000013948	Zc3hav1	zinc finger CCCH-type containing, antiviral 1 [Source:RGD Symbol;Acc:628694]	yes|up	no|up	1
ENSRNOG00000068034	-	-	no|down	yes|down	1
ENSRNOG00000007041	Abcg2	ATP binding cassette subfamily G member 2 [Source:RGD Symbol;Acc:631345]	yes|down	no|down	1
ENSRNOG00000019317	Cplx3	complexin 3 [Source:RGD Symbol;Acc:1560104]	yes|up	no|down	1
ENSRNOG00000025476	Tmem252	transmembrane protein 252 [Source:RGD Symbol;Acc:1359349]	yes|up	yes|up	2
ENSRNOG00000069534	-	-	yes|down	yes|down	2
ENSRNOG00000019778	-	-	yes|down	no|down	1
ENSRNOG00000004966	Slc38a11	solute carrier family 38, member 11 [Source:RGD Symbol;Acc:1306005]	no|down	yes|down	1
ENSRNOG00000008356	Myo5c	myosin VC [Source:RGD Symbol;Acc:1309994]	no|down	yes|down	1
ENSRNOG00000058193	Slc27a6	solute carrier family 27 member 6 [Source:RGD Symbol;Acc:1311977]	yes|up	no|up	1
ENSRNOG00000025895	Cavin2	caveolae associated protein 2 [Source:RGD Symbol;Acc:1359345]	no|down	yes|up	1
ENSRNOG00000038894	AABR07072096.1	T-cell immunoglobulin and mucin domain containing 4 [Source:RGD Symbol;Acc:1564516]	yes|up	no|up	1
ENSRNOG00000065440	-	-	yes|down	no|down	1
ENSRNOG00000047057	Gpr26	G protein-coupled receptor 26 [Source:RGD Symbol;Acc:619843]	yes|down	yes|down	2
ENSRNOG00000002579	Parm1	prostate androgen-regulated mucin-like protein 1 [Source:RGD Symbol;Acc:708342]	yes|up	no|down	1
ENSRNOG00000020093	-	ribosomal protein S12-like [Source:RGD Symbol;Acc:2321884]	no|down	yes|down	1
ENSRNOG00000005108	Wfs1	wolframin ER transmembrane glycoprotein [Source:RGD Symbol;Acc:68954]	yes|up	no|up	1
ENSRNOG00000023226	S100a10	S100 calcium binding protein A10 [Source:RGD Symbol;Acc:628655]	yes|up	no|up	1
ENSRNOG00000013243	Fndc11	fibronectin type III domain containing 11 [Source:RGD Symbol;Acc:1564340]	yes|up	no|up	1
ENSRNOG00000009949	Pcdh18	protocadherin 18 [Source:RGD Symbol;Acc:1305870]	yes|down	no|down	1
ENSRNOG00000003772	Csrp2	cysteine and glycine-rich protein 2 [Source:RGD Symbol;Acc:61950]	yes|down	no|down	1
ENSRNOG00000019659	Aspa	aspartoacylase [Source:RGD Symbol;Acc:621693]	yes|up	no|up	1
ENSRNOG00000010347	Styk1	serine/threonine/tyrosine kinase 1 [Source:RGD Symbol;Acc:1564211]	yes|down	no|down	1
ENSRNOG00000011292	Col1a2	collagen type I alpha 2 chain [Source:RGD Symbol;Acc:621351]	yes|down	yes|down	2
ENSRNOG00000018384	Adam12	ADAM metallopeptidase domain 12 [Source:RGD Symbol;Acc:1583652]	yes|up	no|up	1
ENSRNOG00000003073	Gpr161	G protein-coupled receptor 161 [Source:RGD Symbol;Acc:1563245]	yes|up	no|up	1
ENSRNOG00000006283	-	60S ribosomal protein L13-like [Source:RGD Symbol;Acc:2318188]	no|up	yes|down	1
ENSRNOG00000010270	Espn	espin [Source:RGD Symbol;Acc:620652]	yes|up	no|up	1
ENSRNOG00000002832	Slc16a2	solute carrier family 16 (monocarboxylic acid transporters), member 2 [Source:MGI Symbol;Acc:MGI:1203732]	yes|down	no|down	1
ENSRNOG00000026178	Adpgk	ADP-dependent glucokinase [Source:RGD Symbol;Acc:1306103]	yes|up	no|up	1
ENSRNOG00000000190	Ep300	E1A binding protein p300 [Source:RGD Symbol;Acc:620036]	no|down	yes|down	1
ENSRNOG00000064219	-	-	yes|down	no|down	1
ENSRNOG00000065024	-	-	no|up	yes|up	1
ENSRNOG00000020811	Il6r	interleukin 6 receptor [Source:RGD Symbol;Acc:2902]	no|up	yes|up	1
ENSRNOG00000009096	Pon3	paraoxonase 3 [Source:RGD Symbol;Acc:1302965]	yes|down	yes|down	2
ENSRNOG00000033609	Irx1	iroquois homeobox 1 [Source:RGD Symbol;Acc:1309060]	no|up	yes|up	1
ENSRNOG00000009222	Epha2	Eph receptor A2 [Source:RGD Symbol;Acc:1307204]	yes|up	no|down	1
ENSRNOG00000008312	Stra6	signaling receptor and transporter of retinol STRA6 [Source:RGD Symbol;Acc:1307551]	yes|down	no|down	1
ENSRNOG00000069507	Prr5	proline rich 5 [Source:RGD Symbol;Acc:1307954]	no|up	yes|up	1
ENSRNOG00000009227	Aplnr	apelin receptor [Source:RGD Symbol;Acc:621645]	yes|down	no|down	1
ENSRNOG00000038738	1700019D03Rik	RIKEN cDNA 1700019D03 gene [Source:MGI Symbol;Acc:MGI:1914330]	yes|up	no|up	1
ENSRNOG00000007284	Slc2a1	solute carrier family 2 member 1 [Source:RGD Symbol;Acc:3704]	yes|up	no|up	1
ENSRNOG00000029698	Pim3	Pim-3 proto-oncogene, serine/threonine kinase [Source:RGD Symbol;Acc:620462]	yes|up	no|up	1
ENSRNOG00000031342	AABR07063082.1	-	yes|up	no|down	1
ENSRNOG00000068721	-	-	yes|down	no|down	1
ENSRNOG00000015590	Dnaaf1	dynein, axonemal, assembly factor 1 [Source:RGD Symbol;Acc:1310542]	yes|down	no|down	1
ENSRNOG00000039649	Lnp1	leukemia NUP98 fusion partner 1 [Source:RGD Symbol;Acc:2323126]	yes|down	no|down	1
ENSRNOG00000067256	-	-	no|up	yes|up	1
ENSRNOG00000017539	Mmp9	matrix metallopeptidase 9 [Source:RGD Symbol;Acc:621320]	yes|up	no|down	1
ENSRNOG00000012427	Veph1	ventricular zone expressed PH domain-containing 1 [Source:RGD Symbol;Acc:1308217]	yes|down	yes|down	2
ENSRNOG00000032994	Myom3	myomesin 3 [Source:RGD Symbol;Acc:1310060]	yes|up	no|down	1
ENSRNOG00000017198	Hif3a	hypoxia inducible factor 3 subunit alpha [Source:RGD Symbol;Acc:70332]	no|up	yes|up	1
ENSRNOG00000064423	-	similar to serine/threonine kinase [Source:RGD Symbol;Acc:1590175]	no|up	yes|up	1
ENSRNOG00000033059	Galnt6	polypeptide N-acetylgalactosaminyltransferase 6 [Source:RGD Symbol;Acc:2319726]	yes|up	no|up	1
ENSRNOG00000033192	Osmr	oncostatin M receptor [Source:RGD Symbol;Acc:1302983]	yes|up	yes|up	2
ENSRNOG00000008942	Pcare	photoreceptor cilium actin regulator [Source:RGD Symbol;Acc:1304963]	no|up	yes|up	1
ENSRNOG00000027724	Plekhf1	pleckstrin homology and FYVE domain containing 1 [Source:RGD Symbol;Acc:1310544]	yes|up	yes|up	2
ENSRNOG00000047686	Pou3f1	POU class 3 homeobox 1 [Source:RGD Symbol;Acc:619767]	yes|up	no|up	1
ENSRNOG00000016362	Gpr4	G protein-coupled receptor 4 [Source:RGD Symbol;Acc:1311604]	yes|up	no|down	1
ENSRNOG00000000572	Chst3	carbohydrate sulfotransferase 3 [Source:RGD Symbol;Acc:620355]	yes|up	no|up	1
ENSRNOG00000008865	Stac	SH3 and cysteine rich domain [Source:RGD Symbol;Acc:1305745]	yes|up	no|up	1
ENSRNOG00000038784	Piezo2	piezo-type mechanosensitive ion channel component 2 [Source:RGD Symbol;Acc:1582973]	yes|down	no|down	1
ENSRNOG00000018371	Tubb6	tubulin, beta 6 class V [Source:RGD Symbol;Acc:1305887]	no|up	yes|down	1
ENSRNOG00000063775	-	uncharacterized LOC102546375 [Source:RGD Symbol;Acc:7693175]	no|down	yes|up	1
ENSRNOG00000047300	Bdkrb2	bradykinin receptor B2 [Source:RGD Symbol;Acc:2201]	yes|up	no|down	1
ENSRNOG00000009565	Pdk4	pyruvate dehydrogenase kinase 4 [Source:RGD Symbol;Acc:69061]	yes|up	yes|up	2
ENSRNOG00000049425	Fam167b	family with sequence similarity 167, member B [Source:RGD Symbol;Acc:1584589]	no|down	yes|down	1
ENSRNOG00000066793	-	-	no|up	yes|up	1
ENSRNOG00000042246	Tmem215	transmembrane protein 215 [Source:RGD Symbol;Acc:1589861]	yes|down	no|up	1
ENSRNOG00000060061	Sowaha	sosondowah ankyrin repeat domain family member A [Source:RGD Symbol;Acc:1564616]	yes|up	no|down	1
ENSRNOG00000023557	Mab21l4	mab-21 like 4 [Source:RGD Symbol;Acc:1563692]	yes|down	no|down	1
ENSRNOG00000012396	Rgr	retinal G protein coupled receptor [Source:RGD Symbol;Acc:1309174]	no|down	yes|down	1
ENSRNOG00000066156	-	-	no|up	yes|up	1
ENSRNOG00000066286	-	-	no|up	yes|up	1
ENSRNOG00000016838	Pla2g5	phospholipase A2, group V [Source:RGD Symbol;Acc:62051]	yes|down	yes|down	2
ENSRNOG00000057058	Cd300a	Cd300a molecule [Source:RGD Symbol;Acc:1583719]	yes|up	no|up	1
ENSRNOG00000014350	Ccn1	cellular communication network factor 1 [Source:RGD Symbol;Acc:620763]	yes|down	no|up	1
ENSRNOG00000024651	Greb1	growth regulating estrogen receptor binding 1 [Source:RGD Symbol;Acc:1564091]	yes|up	no|up	1
ENSRNOG00000048698	AABR07048031.1	similar to ribosomal protein S13 [Source:RGD Symbol;Acc:1596535]	no|down	yes|down	1
ENSRNOG00000070786	-	-	yes|down	yes|down	2
ENSRNOG00000033517	-	tumor protein, translationally-controlled 1 [Source:RGD Symbol;Acc:2321467]	yes|down	yes|down	2
ENSRNOG00000015615	Tnfrsf11a	TNF receptor superfamily member 11A [Source:RGD Symbol;Acc:1563614]	no|up	yes|up	1
ENSRNOG00000010694	Tpbg	trophoblast glycoprotein [Source:RGD Symbol;Acc:621453]	yes|up	no|up	1
ENSRNOG00000006999	Dnai4	dynein axonemal intermediate chain 4 [Source:RGD Symbol;Acc:1311027]	yes|down	no|down	1
ENSRNOG00000002097	Rasl11b	RAS-like family 11 member B [Source:RGD Symbol;Acc:1303099]	yes|up	yes|up	2
ENSRNOG00000004346	Notch3	notch receptor 3 [Source:RGD Symbol;Acc:620761]	yes|down	no|down	1
ENSRNOG00000043465	Arc	activity-regulated cytoskeleton-associated protein [Source:RGD Symbol;Acc:62037]	yes|down	no|up	1
ENSRNOG00000063319	-	-	no|down	yes|up	1
ENSRNOG00000021053	Lsr	lipolysis stimulated lipoprotein receptor [Source:RGD Symbol;Acc:69236]	no|up	yes|down	1
ENSRNOG00000012165	Itprid1	ITPR interacting domain containing 1 [Source:RGD Symbol;Acc:1561131]	yes|up	no|up	1
ENSRNOG00000031097	Syce1l	synaptonemal complex central element protein 1-like [Source:RGD Symbol;Acc:2320134]	yes|up	yes|up	2
ENSRNOG00000050347	Ptges3l	prostaglandin E synthase 3 like [Source:RGD Symbol;Acc:9413039]	yes|up	no|up	1
ENSRNOG00000054080	Cgnl1	cingulin-like 1 [Source:RGD Symbol;Acc:1304623]	no|down	yes|down	1
ENSRNOG00000012862	Spsb4	splA/ryanodine receptor domain and SOCS box containing 4 [Source:RGD Symbol;Acc:1562307]	no|down	yes|down	1
ENSRNOG00000020938	Ppp1r15a	protein phosphatase 1, regulatory subunit 15A [Source:RGD Symbol;Acc:621526]	yes|down	yes|down	2
ENSRNOG00000016260	Polr3g	RNA polymerase III subunit G [Source:RGD Symbol;Acc:1593792]	no|up	yes|up	1
ENSRNOG00000012868	Uaca	uveal autoantigen with coiled-coil domains and ankyrin repeats [Source:RGD Symbol;Acc:1560011]	no|up	yes|down	1
ENSRNOG00000010047	Ddit4l	DNA-damage-inducible transcript 4-like 2 [Source:RGD Symbol;Acc:619738]	yes|down	yes|down	2
ENSRNOG00000068899	-	-	yes|up	yes|up	2
ENSRNOG00000001607	Adamts1	ADAM metallopeptidase with thrombospondin type 1 motif, 1 [Source:RGD Symbol;Acc:621241]	no|down	yes|down	1
ENSRNOG00000017712	Cartpt	CART prepropeptide [Source:RGD Symbol;Acc:2272]	yes|up	no|up	1
ENSRNOG00000011261	Ttc14	tetratricopeptide repeat domain 14 [Source:RGD Symbol;Acc:1310045]	yes|up	no|up	1
ENSRNOG00000046231	Cacna1s	calcium voltage-gated channel subunit alpha1 S [Source:RGD Symbol;Acc:70983]	no|up	yes|up	1
ENSRNOG00000017212	Spsb1	splA/ryanodine receptor domain and SOCS box containing 1 [Source:RGD Symbol;Acc:1309319]	yes|up	yes|up	2
ENSRNOG00000008664	AC127920.1	-	yes|up	yes|up	2
ENSRNOG00000009957	Slc25a13	solute carrier family 25 member 13 [Source:RGD Symbol;Acc:1565889]	no|up	yes|up	1
ENSRNOG00000056457	Gpd1	glycerol-3-phosphate dehydrogenase 1 [Source:RGD Symbol;Acc:621381]	yes|up	yes|up	2
ENSRNOG00000067274	Ier2	immediate early response 2 [Source:RGD Symbol;Acc:1359581]	yes|down	no|down	1
ENSRNOG00000064682	-	-	yes|up	no|up	1
ENSRNOG00000064935	-	-	yes|down	no|down	1
ENSRNOG00000039668	Col8a1	collagen type VIII alpha 1 chain [Source:RGD Symbol;Acc:1309361]	yes|down	no|down	1
ENSRNOG00000064933	Kcnj2	potassium inwardly-rectifying channel, subfamily J, member 2 [Source:RGD Symbol;Acc:61968]	yes|down	no|down	1
ENSRNOG00000003654	Cldn6	claudin 9 [Source:RGD Symbol;Acc:1308999]	no|down	yes|down	1
ENSRNOG00000032539	Spag8	sperm associated antigen 8 [Source:RGD Symbol;Acc:1307079]	yes|down	no|down	1
ENSRNOG00000043304	Apcdd1	APC down-regulated 1 [Source:RGD Symbol;Acc:1589962]	yes|down	no|down	1
ENSRNOG00000062314	Foxq1	forkhead box Q1 [Source:RGD Symbol;Acc:621572]	yes|down	no|down	1
ENSRNOG00000065347	Adgrl2	adhesion G protein-coupled receptor L2 [Source:NCBI gene (formerly Entrezgene);Acc:171447]	yes|up	no|up	1
ENSRNOG00000017783	Sfrp1	secreted frizzled-related protein 1 [Source:RGD Symbol;Acc:621074]	yes|down	no|down	1
ENSRNOG00000008680	Loxl1	lysyl oxidase-like 1 [Source:RGD Symbol;Acc:1308752]	yes|down	no|down	1
ENSRNOG00000006731	Spc25	SPC25 component of NDC80 kinetochore complex [Source:RGD Symbol;Acc:1307811]	yes|down	no|down	1
ENSRNOG00000011923	Mgarp	mitochondria-localized glutamic acid-rich protein [Source:RGD Symbol;Acc:1586369]	yes|up	no|up	1
ENSRNOG00000016696	Angpt2	angiopoietin 2 [Source:RGD Symbol;Acc:621861]	no|up	yes|up	1
ENSRNOG00000016695	Mmp2	matrix metallopeptidase 2 [Source:RGD Symbol;Acc:621316]	yes|down	no|down	1
ENSRNOG00000042787	Fam229a	family with sequence similarity 229, member A [Source:RGD Symbol;Acc:1564163]	no|up	yes|up	1
ENSRNOG00000068276	-	-	yes|up	no|up	1
ENSRNOG00000001130	Nos1	nitric oxide synthase 1 [Source:RGD Symbol;Acc:3184]	yes|down	no|down	1
ENSRNOG00000027432	R3hdml	R3H domain containing-like [Source:RGD Symbol;Acc:1305296]	no|down	yes|down	1
ENSRNOG00000008845	Pdrg1	p53 and DNA damage regulated 1 [Source:RGD Symbol;Acc:1305096]	no|up	yes|up	1
ENSRNOG00000040040	Ndufaf6	NADH:ubiquinone oxidoreductase complex assembly factor 6 [Source:RGD Symbol;Acc:1309085]	no|down	yes|down	1
ENSRNOG00000033772	Serpinb9	serpin family B member 9 [Source:RGD Symbol;Acc:1549730]	yes|down	no|down	1
ENSRNOG00000000956	Rasl11a	RAS-like family 11 member A [Source:RGD Symbol;Acc:1303231]	yes|down	no|down	1
ENSRNOG00000004482	Ccdc88c	coiled-coil domain containing 88C [Source:RGD Symbol;Acc:1307429]	yes|up	no|up	1
ENSRNOG00000000955	Lnx2	ligand of numb-protein X 2 [Source:RGD Symbol;Acc:1308222]	yes|down	no|down	1
ENSRNOG00000055293	Ptprb	protein tyrosine phosphatase, receptor type, B [Source:RGD Symbol;Acc:1305922]	yes|down	no|down	1
ENSRNOG00000005872	Tcf7	transcription factor 7 [Source:RGD Symbol;Acc:1305894]	yes|down	no|up	1
ENSRNOG00000056135	Tsc22d3	TSC22 domain family, member 3 [Source:MGI Symbol;Acc:MGI:1196284]	yes|up	yes|up	2
ENSRNOG00000007390	Nfkbia	NFKB inhibitor alpha [Source:RGD Symbol;Acc:3171]	yes|up	no|up	1
ENSRNOG00000007393	Ndrg1	N-myc downstream regulated 1 [Source:RGD Symbol;Acc:1307303]	yes|up	no|up	1
ENSRNOG00000046829	Kdr	kinase insert domain receptor [Source:RGD Symbol;Acc:2965]	yes|down	yes|down	2
ENSRNOG00000038087	AC110846.1	-	yes|down	no|down	1
ENSRNOG00000043410	Cfap300	cilia and flagella associated protein 300 [Source:RGD Symbol;Acc:1591894]	yes|down	no|down	1
ENSRNOG00000066264	RGD1563400	similar to paired immunoglobin-like type 2 receptor beta [Source:RGD Symbol;Acc:1563400]	yes|up	no|up	1
ENSRNOG00000013042	Htr1b	5-hydroxytryptamine receptor 1B [Source:RGD Symbol;Acc:2846]	yes|up	no|up	1
ENSRNOG00000033579	Glt8d2	glycosyltransferase 8 domain containing 2 [Source:RGD Symbol;Acc:1560432]	yes|up	no|up	1
ENSRNOG00000006972	Zfp189	zinc finger protein 189 [Source:RGD Symbol;Acc:1306510]	no|up	yes|up	1
ENSRNOG00000029543	Cish	cytokine inducible SH2-containing protein [Source:RGD Symbol;Acc:69261]	yes|up	no|down	1
ENSRNOG00000004003	Dusp10	dual specificity phosphatase 10 [Source:RGD Symbol;Acc:1310844]	yes|up	no|up	1
ENSRNOG00000027891	Dhrs11	dehydrogenase/reductase 11 [Source:RGD Symbol;Acc:1307935]	yes|down	no|down	1
ENSRNOG00000010266	Cd180	CD180 molecule [Source:RGD Symbol;Acc:1308170]	yes|down	no|down	1
ENSRNOG00000027542	D7Ertd443e	hypothetical LOC100302465 [Source:RGD Symbol;Acc:2311471]	yes|up	no|up	1
ENSRNOG00000054695	Calcrl	calcitonin receptor like receptor [Source:RGD Symbol;Acc:2255]	yes|down	no|down	1
ENSRNOG00000038835	Cd86	CD86 molecule [Source:RGD Symbol;Acc:628714]	no|up	yes|up	1
ENSRNOG00000030486	Prdm6	PR/SET domain 6 [Source:RGD Symbol;Acc:1559594]	no|down	yes|down	1
ENSRNOG00000001250	Lfng	LFNG O-fucosylpeptide 3-beta-N-acetylglucosaminyltransferase [Source:RGD Symbol;Acc:620587]	yes|up	yes|up	2
ENSRNOG00000001251	Grifin	galectin-related inter-fiber protein [Source:RGD Symbol;Acc:71055]	yes|up	no|up	1
ENSRNOG00000003872	NEWGENE_620180	solute carrier family 40 member 1 [Source:RGD Symbol;Acc:620180]	yes|down	yes|down	2
ENSRNOG00000013937	Ankrd34c	ankyrin repeat domain 34C [Source:RGD Symbol;Acc:1305403]	no|down	yes|down	1
ENSRNOG00000005955	Naalad2	N-acetylated alpha-linked acidic dipeptidase 2 [Source:RGD Symbol;Acc:1305872]	no|down	yes|down	1
ENSRNOG00000069271	Ttn	titin [Source:RGD Symbol;Acc:621114]	yes|up	no|up	1
ENSRNOG00000039152	Frem3	FRAS1 related extracellular matrix 3 [Source:RGD Symbol;Acc:1562701]	yes|down	no|down	1
ENSRNOG00000047046	Plin4	perilipin 4 [Source:RGD Symbol;Acc:1590867]	yes|up	yes|up	2
ENSRNOG00000012108	Thsd1	thrombospondin type 1 domain containing 1 [Source:RGD Symbol;Acc:1306998]	yes|down	no|down	1
ENSRNOG00000007529	Bmf	Bcl2 modifying factor [Source:RGD Symbol;Acc:628658]	no|down	yes|down	1
ENSRNOG00000000811	Pkib	cAMP-dependent protein kinase inhibitor beta [Source:RGD Symbol;Acc:3335]	yes|down	no|up	1
ENSRNOG00000010121	Lef1	lymphoid enhancer binding factor 1 [Source:RGD Symbol;Acc:620241]	yes|down	no|down	1
ENSRNOG00000037712	Mfsd6l	major facilitator superfamily domain containing 6-like [Source:RGD Symbol;Acc:1307767]	no|down	yes|down	1
ENSRNOG00000007003	Mei1	meiotic double-stranded break formation protein 1 [Source:RGD Symbol;Acc:1307210]	yes|down	no|up	1
ENSRNOG00000040052	RT1-M6-2	RT1 class I, locus M6, gene 2 [Source:RGD Symbol;Acc:1595815]	no|down	yes|up	1
ENSRNOG00000003136	Fcrla	Fc receptor-like A [Source:RGD Symbol;Acc:1306176]	no|down	yes|up	1
ENSRNOG00000022426	C130050O18Rik	uncharacterized LOC102546864 [Source:RGD Symbol;Acc:7673409]	yes|down	no|down	1
ENSRNOG00000031475	Col16a1	collagen type XVI alpha 1 chain [Source:RGD Symbol;Acc:1310982]	yes|up	no|up	1
ENSRNOG00000011483	S100a9	S100 calcium binding protein A9 [Source:RGD Symbol;Acc:620267]	no|down	yes|up	1
ENSRNOG00000009694	Bmp4	bone morphogenetic protein 4 [Source:RGD Symbol;Acc:2213]	yes|down	no|down	1
ENSRNOG00000070388	-	-	yes|down	no|down	1
ENSRNOG00000070572	-	golgi SNAP receptor complex member 1 [Source:NCBI gene (formerly Entrezgene);Acc:94189]	yes|down	yes|down	2
ENSRNOG00000070022	-	sperm motility kinase W-like [Source:RGD Symbol;Acc:9282079]	yes|up	no|up	1
ENSRNOG00000000017	Steap1	STEAP family member 1 [Source:RGD Symbol;Acc:1311543]	no|down	yes|down	1
ENSRNOG00000070027	-	-	no|up	yes|up	1
ENSRNOG00000062786	-	-	no|down	yes|down	1
ENSRNOG00000003189	Cited1	Cbp/p300-interacting transactivator with Glu/Asp-rich carboxy-terminal domain 1 [Source:RGD Symbol;Acc:620781]	no|down	yes|down	1
ENSRNOG00000051310	-	ribosomal protein S26-like [Source:RGD Symbol;Acc:2319518]	yes|down	yes|down	2
ENSRNOG00000006740	Castor1	cytosolic arginine sensor for mTORC1 subunit 1 [Source:RGD Symbol;Acc:1304774]	no|up	yes|up	1
ENSRNOG00000027645	Syndig1l	synapse differentiation inducing 1-like [Source:RGD Symbol;Acc:1589004]	yes|up	no|up	1
ENSRNOG00000063531	-	-	yes|up	no|up	1
ENSRNOG00000010947	Mmp14	matrix metallopeptidase 14 [Source:RGD Symbol;Acc:620198]	yes|down	yes|down	2
ENSRNOG00000008904	Fli1	Fli-1 proto-oncogene, ETS transcription factor [Source:RGD Symbol;Acc:1309837]	no|down	yes|down	1
ENSRNOG00000003028	Dnah17	dynein, axonemal, heavy chain 17 [Source:RGD Symbol;Acc:1563805]	yes|down	yes|down	2
ENSRNOG00000007637	Acer2	alkaline ceramidase 2 [Source:RGD Symbol;Acc:1304629]	yes|up	yes|up	2
ENSRNOG00000045654	-	-	no|down	yes|down	1
ENSRNOG00000018969	Gpatch4	G patch domain containing 4 [Source:RGD Symbol;Acc:1311086]	yes|up	yes|up	2
ENSRNOG00000028266	Lrrc55	leucine rich repeat containing 55 [Source:RGD Symbol;Acc:1561726]	no|down	yes|down	1
ENSRNOG00000051197	AABR07039325.1	60S ribosomal protein L7a [Source:RGD Symbol;Acc:41344265]	no|down	yes|up	1
ENSRNOG00000019184	Npr3	natriuretic peptide receptor 3 [Source:RGD Symbol;Acc:3196]	yes|down	no|down	1
ENSRNOG00000010663	Col6a5	collagen type VI alpha 5 chain [Source:RGD Symbol;Acc:1565804]	yes|up	no|up	1
ENSRNOG00000017669	Chd1l	chromodomain helicase DNA binding protein 1-like [Source:RGD Symbol;Acc:1311935]	no|up	yes|up	1
ENSRNOG00000015858	Hyal1	hyaluronidase 1 [Source:RGD Symbol;Acc:1303060]	yes|down	no|down	1
ENSRNOG00000001926	Cldn1	claudin 1 [Source:RGD Symbol;Acc:68422]	yes|down	no|down	1
ENSRNOG00000071147	-	-	yes|down	yes|down	2
ENSRNOG00000061160	Htra4	HtrA serine peptidase 4 [Source:RGD Symbol;Acc:1306242]	no|down	yes|down	1
ENSRNOG00000062681	-	-	yes|up	no|up	1
ENSRNOG00000010058	Spry2	sprouty RTK signaling antagonist 2 [Source:RGD Symbol;Acc:1311472]	yes|down	no|down	1
ENSRNOG00000068862	-	-	yes|down	no|down	1
ENSRNOG00000024197	AABR07049149.1	hypothetical protein LOC100362345 [Source:RGD Symbol;Acc:2318341]	yes|up	yes|up	2
ENSRNOG00000063437	Utp14b	U3 small nucleolar RNA-associated protein 14 homolog B-like [Source:RGD Symbol;Acc:7514331]	yes|up	yes|up	2
ENSRNOG00000065566	-	-	yes|down	no|down	1
ENSRNOG00000046981	Gp1bb	glycoprotein Ib platelet subunit beta [Source:RGD Symbol;Acc:621050]	no|up	yes|up	1
ENSRNOG00000066284	Tmem125	transmembrane protein 125 [Source:RGD Symbol;Acc:1311937]	yes|up	no|up	1
ENSRNOG00000000521	Cdkn1a	cyclin-dependent kinase inhibitor 1A [Source:RGD Symbol;Acc:69328]	yes|up	yes|up	2
ENSRNOG00000051548	Lmod1	leiomodin 1 [Source:RGD Symbol;Acc:1307236]	yes|up	yes|up	2
ENSRNOG00000067237	-	-	yes|up	no|up	1
ENSRNOG00000018603	Carns1	carnosine synthase 1 [Source:RGD Symbol;Acc:1308234]	yes|up	no|up	1
ENSRNOG00000016420	Serpinb6b	serine (or cysteine) peptidase inhibitor, clade B, member 6b [Source:RGD Symbol;Acc:1310452]	yes|down	no|up	1
ENSRNOG00000001270	Hvcn1	hydrogen voltage-gated channel 1 [Source:RGD Symbol;Acc:1310788]	yes|up	no|up	1
ENSRNOG00000052668	Tcf24	transcription factor 24 [Source:RGD Symbol;Acc:1589398]	yes|down	no|down	1
ENSRNOG00000048138	Zfp566	zinc finger protein 566 [Source:RGD Symbol;Acc:1563239]	yes|up	no|up	1
ENSRNOG00000003897	Col1a1	collagen type I alpha 1 chain [Source:RGD Symbol;Acc:61817]	yes|down	yes|down	2
ENSRNOG00000038176	Ufm1	ubiquitin-fold modifier 1 [Source:RGD Symbol;Acc:1304890]	yes|up	yes|up	2
ENSRNOG00000033837	Cdh9	cadherin 9 [Source:RGD Symbol;Acc:1308343]	yes|down	no|down	1
ENSRNOG00000024931	Ccdc88b	coiled-coil domain containing 88B [Source:RGD Symbol;Acc:1311475]	yes|up	no|up	1
ENSRNOG00000005302	Slc2a9	solute carrier family 2 member 9 [Source:RGD Symbol;Acc:1597012]	yes|up	no|up	1
ENSRNOG00000050465	AABR07041109.1	-	yes|up	yes|up	2
ENSRNOG00000046667	Fosb	FosB proto-oncogene, AP-1 transcription factor subunit [Source:RGD Symbol;Acc:1308198]	no|up	yes|up	1
ENSRNOG00000070896	Gosr1	golgi SNAP receptor complex member 1 [Source:RGD Symbol;Acc:71093]	no|up	yes|up	1
ENSRNOG00000020298	Bag3	BAG cochaperone 3 [Source:RGD Symbol;Acc:1307794]	yes|up	yes|up	2
ENSRNOG00000062101	Ace	angiotensin I converting enzyme [Source:RGD Symbol;Acc:2493]	yes|down	no|down	1
ENSRNOG00000008895	Hnf4a	hepatocyte nuclear factor 4, alpha [Source:RGD Symbol;Acc:2810]	no|down	yes|down	1
ENSRNOG00000022839	Ifit3	interferon-induced protein with tetratricopeptide repeats 3 [Source:RGD Symbol;Acc:1359681]	yes|up	no|down	1
ENSRNOG00000012791	Ajuba	ajuba LIM protein [Source:RGD Symbol;Acc:620407]	yes|down	yes|down	2
ENSRNOG00000066827	-	-	no|down	yes|up	1
ENSRNOG00000063110	-	uncharacterized LOC102550950 [Source:RGD Symbol;Acc:7693155]	yes|down	no|down	1
ENSRNOG00000017693	Slc2a5	solute carrier family 2 member 5 [Source:RGD Symbol;Acc:68328]	no|up	yes|up	1
ENSRNOG00000002461	Nid1	nidogen 1 [Source:RGD Symbol;Acc:3178]	yes|down	yes|down	2
ENSRNOG00000067966	Ly96	lymphocyte antigen 96 [Source:RGD Symbol;Acc:1302993]	no|up	yes|up	1
ENSRNOG00000062944	Kcnj15	potassium inwardly-rectifying channel, subfamily J, member 15 [Source:NCBI gene (formerly Entrezgene);Acc:170847]	yes|up	no|up	1
ENSRNOG00000016308	Il10ra	interleukin 10 receptor subunit alpha [Source:RGD Symbol;Acc:620138]	yes|up	no|up	1
ENSRNOG00000004179	Nts	neurotensin [Source:RGD Symbol;Acc:621612]	yes|up	no|up	1
ENSRNOG00000009656	Rspo1	R-spondin 1 [Source:RGD Symbol;Acc:1565558]	yes|down	no|down	1
ENSRNOG00000059956	Bcl6b	BCL6B, transcription repressor [Source:RGD Symbol;Acc:1563179]	yes|up	no|down	1
ENSRNOG00000003954	Il2rg	interleukin 2 receptor subunit gamma [Source:RGD Symbol;Acc:621466]	no|down	yes|down	1
ENSRNOG00000045829	Thbs1	thrombospondin 1 [Source:RGD Symbol;Acc:1588455]	no|up	yes|up	1
ENSRNOG00000067063	-	-	no|down	yes|down	1
ENSRNOG00000010529	Thbs2	thrombospondin 2 [Source:RGD Symbol;Acc:1310979]	yes|down	no|down	1
ENSRNOG00000057162	RGD1564409	similar to hypothetical protein 4930509O22 [Source:RGD Symbol;Acc:1565071]	yes|up	no|up	1
ENSRNOG00000016628	Scgn	secretagogin, EF-hand calcium binding protein [Source:RGD Symbol;Acc:1303281]	yes|up	no|up	1
ENSRNOG00000047295	Prr22	proline rich 22 [Source:RGD Symbol;Acc:1595447]	no|down	yes|down	1
ENSRNOG00000007118	Eva1a	eva-1 homolog A, regulator of programmed cell death [Source:RGD Symbol;Acc:1559797]	no|up	yes|up	1
ENSRNOG00000064048	-	-	no|down	yes|down	1
ENSRNOG00000068881	-	-	no|down	yes|down	1
ENSRNOG00000029980	Zbtb16	zinc finger and BTB domain containing 16 [Source:RGD Symbol;Acc:727921]	no|up	yes|up	1
ENSRNOG00000025094	Gpr183	G protein-coupled receptor 183 [Source:RGD Symbol;Acc:1598095]	no|up	yes|up	1
ENSRNOG00000011815	Sgk1	serum/glucocorticoid regulated kinase 1 [Source:RGD Symbol;Acc:3668]	yes|up	yes|up	2
ENSRNOG00000054418	AABR07005779.3	-	yes|down	no|down	1
ENSRNOG00000013794	Rbp1	retinol binding protein 1 [Source:RGD Symbol;Acc:3543]	yes|down	no|down	1
ENSRNOG00000049906	Foxf1	forkhead box F1 [Source:RGD Symbol;Acc:1584229]	no|down	yes|down	1
ENSRNOG00000004516	Itgbl1	integrin subunit beta like 1 [Source:RGD Symbol;Acc:1560635]	yes|down	no|down	1
ENSRNOG00000002365	Itm2a	integral membrane protein 2A [Source:RGD Symbol;Acc:1559423]	yes|down	no|down	1
ENSRNOG00000067968	Tnfsf10	TNF superfamily member 10 [Source:RGD Symbol;Acc:628734]	yes|down	no|up	1
ENSRNOG00000025670	Shisa3	shisa family member 3 [Source:RGD Symbol;Acc:1565710]	yes|up	no|up	1
ENSRNOG00000019018	Plat	plasminogen activator, tissue type [Source:RGD Symbol;Acc:3342]	yes|up	no|down	1
ENSRNOG00000005679	Fap	fibroblast activation protein, alpha [Source:RGD Symbol;Acc:621253]	yes|up	no|down	1
ENSRNOG00000068045	Dmrta2	DMRT-like family A2 [Source:RGD Symbol;Acc:1308173]	yes|down	yes|down	2
ENSRNOG00000006570	Plekhg3	pleckstrin homology and RhoGEF domain containing G3 [Source:RGD Symbol;Acc:1308089]	yes|up	no|up	1
ENSRNOG00000012022	RGD1562914	RGD1562914 [Source:RGD Symbol;Acc:1562914]	yes|down	no|down	1
ENSRNOG00000009881	Fam161a	FAM161 centrosomal protein A [Source:RGD Symbol;Acc:1304999]	yes|down	no|down	1
ENSRNOG00000007032	Amigo2	adhesion molecule with Ig like domain 2 [Source:RGD Symbol;Acc:727911]	no|up	yes|up	1
ENSRNOG00000013092	Lonrf3	LON peptidase N-terminal domain and ring finger 3 [Source:RGD Symbol;Acc:1565451]	no|up	yes|up	1
ENSRNOG00000013090	Gadd45g	growth arrest and DNA-damage-inducible, gamma [Source:RGD Symbol;Acc:1311796]	yes|up	no|down	1
ENSRNOG00000023546	Hspb1	heat shock protein family B (small) member 1 [Source:RGD Symbol;Acc:61306]	no|down	yes|down	1
ENSRNOG00000066333	-	-	yes|down	no|down	1
ENSRNOG00000002167	Dmp1	dentin matrix acidic phosphoprotein 1 [Source:RGD Symbol;Acc:2508]	yes|up	yes|up	2
ENSRNOG00000018895	Mchr1	melanin-concentrating hormone receptor 1 [Source:RGD Symbol;Acc:619841]	no|up	yes|up	1
ENSRNOG00000049335	Sult6b1	sulfotransferase family 6B member 1 [Source:RGD Symbol;Acc:1598187]	no|down	yes|down	1
ENSRNOG00000013309	Pik3ap1	phosphoinositide-3-kinase adaptor protein 1 [Source:RGD Symbol;Acc:1307744]	no|down	yes|down	1
ENSRNOG00000019009	Arrdc2	arrestin domain containing 2 [Source:RGD Symbol;Acc:1309659]	yes|up	no|up	1
ENSRNOG00000060356	Kif15	kinesin family member 15 [Source:RGD Symbol;Acc:727790]	no|down	yes|down	1
ENSRNOG00000000386	Pbld1	phenazine biosynthesis-like protein domain containing 1 [Source:RGD Symbol;Acc:621263]	yes|up	yes|up	2
ENSRNOG00000065429	-	-	no|down	yes|down	1
ENSRNOG00000046643	Cyp3a9	cytochrome P450, family 3, subfamily a, polypeptide 9 [Source:RGD Symbol;Acc:708392]	yes|up	no|down	1
ENSRNOG00000037190	Cd101	CD101 molecule [Source:RGD Symbol;Acc:1311453]	yes|up	yes|up	2
ENSRNOG00000007528	Kcnh7	potassium voltage-gated channel subfamily H member 7 [Source:RGD Symbol;Acc:621112]	yes|up	no|up	1
ENSRNOG00000008015	Fos	Fos proto-oncogene, AP-1 transcription factor subunit [Source:RGD Symbol;Acc:2626]	yes|down	no|up	1
ENSRNOG00000003748	Tasl	TLR adaptor interacting with endolysosomal SLC15A4 [Source:MGI Symbol;Acc:MGI:1918648]	yes|down	no|down	1
ENSRNOG00000048109	-	40S ribosomal protein S3a-like [Source:RGD Symbol;Acc:2318248]	no|up	yes|up	1
ENSRNOG00000012090	Slc16a8	solute carrier family 16 member 8 [Source:RGD Symbol;Acc:69282]	yes|down	yes|down	2
ENSRNOG00000065313	-	-	no|up	yes|up	1
ENSRNOG00000006019	G0s2	G0/G1switch 2 [Source:RGD Symbol;Acc:1311675]	yes|down	no|down	1
ENSRNOG00000025498	Crb2	crumbs cell polarity complex component 2 [Source:RGD Symbol;Acc:1309368]	yes|down	no|down	1
ENSRNOG00000004754	Tc2n	tandem C2 domains, nuclear [Source:RGD Symbol;Acc:1563876]	yes|down	no|up	1
ENSRNOG00000056358	Ccdc27	coiled-coil domain containing 27 [Source:RGD Symbol;Acc:1587099]	yes|up	no|up	1
ENSRNOG00000015794	Fam83d	family with sequence similarity 83, member D [Source:RGD Symbol;Acc:1565583]	yes|up	no|up	1
ENSRNOG00000025142	Mex3b	mex-3 RNA binding family member B [Source:RGD Symbol;Acc:1306790]	yes|down	no|down	1
ENSRNOG00000001728	Fam43a	family with sequence similarity 43, member A [Source:RGD Symbol;Acc:1304790]	yes|up	no|up	1
ENSRNOG00000029792	NEWGENE_1308171	osteoglycin [Source:RGD Symbol;Acc:1308171]	no|down	yes|down	1
ENSRNOG00000012886	Maff	MAF bZIP transcription factor F [Source:RGD Symbol;Acc:1309531]	yes|up	no|down	1
ENSRNOG00000070919	Foxc1	forkhead box C1 [Source:RGD Symbol;Acc:1589718]	yes|down	no|down	1
ENSRNOG00000063761	-	-	no|down	yes|down	1
ENSRNOG00000012795	Cables1	Cdk5 and Abl enzyme substrate 1 [Source:RGD Symbol;Acc:1305516]	no|up	yes|up	1
ENSRNOG00000018003	F2rl1	F2R like trypsin receptor 1 [Source:RGD Symbol;Acc:620866]	yes|up	no|up	1
ENSRNOG00000020009	Npas4	neuronal PAS domain protein 4 [Source:RGD Symbol;Acc:628866]	yes|down	no|up	1
ENSRNOG00000003144	Gprc5c	G protein-coupled receptor, class C, group 5, member C [Source:RGD Symbol;Acc:1311408]	no|down	yes|down	1
ENSRNOG00000002768	Tmem114	transmembrane protein 114 [Source:RGD Symbol;Acc:1560593]	yes|down	no|down	1
ENSRNOG00000070982	-	-	no|down	yes|down	1
ENSRNOG00000054935	AC119007.4	small integral membrane protein 41 [Source:RGD Symbol;Acc:9071826]	yes|up	no|up	1
ENSRNOG00000047466	Bdnf	brain-derived neurotrophic factor [Source:RGD Symbol;Acc:2202]	yes|down	no|down	1
ENSRNOG00000045649	Arrdc3	arrestin domain containing 3 [Source:RGD Symbol;Acc:1359478]	yes|up	no|up	1
ENSRNOG00000017249	Zfp366	zinc finger protein 366 [Source:RGD Symbol;Acc:2322904]	yes|down	yes|up	2
ENSRNOG00000001195	Trpv4	transient receptor potential cation channel, subfamily V, member 4 [Source:RGD Symbol;Acc:69337]	yes|down	yes|down	2
ENSRNOG00000064325	-	-	no|up	yes|up	1
ENSRNOG00000022660	Ccdc73	coiled-coil domain containing 73 [Source:RGD Symbol;Acc:1563448]	no|up	yes|up	1
ENSRNOG00000058186	Errfi1	ERBB receptor feedback inhibitor 1 [Source:RGD Symbol;Acc:1307599]	yes|up	yes|up	2
