# Supplementary material for: Low-dose-rate induces more severe cognitive impairment than high-dose-rate in rats exposed to chronic low-dose γ-radiation
Source: Front Public Health. 2024 May 22;12:1387330. doi: 10.3389/fpubh.2024.1387330 (PMC11150688; doi:10.3389/fpubh.2024.1387330)
Supplement: Supplementary file 3 [file Data_Sheet_3.zip › Raw data-3/Figure 8-raw data/Annotation of KEGG pathway classification for DEGs HDR vs Control.xlsx]

## Sheet: Annotation of KEGG pathway clas
First Category	Second Category	pathway ID	Description	HDR_vs_Control_all_1 numbers	HDR_vs_Control_all_1_Gene_ids	HDR_vs_Control_all_1_Gene_names	HDR_vs_Control_all_1_up numbers	HDR_vs_Control_all_1_up_Gene_ids	HDR_vs_Control_all_1_up_Gene_names	HDR_vs_Control_all_1_down numbers	HDR_vs_Control_all_1_down_Gene_ids	HDR_vs_Control_all_1_down_Gene_names
Metabolism	Lipid metabolism	rno00591	Linoleic acid metabolism	1	ENSRNOG00000025121,	Pla2g3;	1	ENSRNOG00000025121	Pla2g3	0
Metabolism	Lipid metabolism	rno00590	Arachidonic acid metabolism	1	ENSRNOG00000025121,	Pla2g3;	1	ENSRNOG00000025121	Pla2g3	0
Metabolism	Metabolism of cofactors and vitamins	rno00790	Folate biosynthesis	1	ENSRNOG00000020410,	Th;	1	ENSRNOG00000020410	Th	0
Metabolism	Carbohydrate metabolism	rno00650	Butanoate metabolism	1	,ENSRNOG00000031211	;Acsm5	0			1	ENSRNOG00000031211	Acsm5
Metabolism	Lipid metabolism	rno00592	alpha-Linolenic acid metabolism	1	ENSRNOG00000025121,	Pla2g3;	1	ENSRNOG00000025121	Pla2g3	0
Metabolism	Metabolism of other amino acids	rno00480	Glutathione metabolism	1	ENSRNOG00000055672,	Gpx2;	1	ENSRNOG00000055672	Gpx2	0
Metabolism	Amino acid metabolism	rno00350	Tyrosine metabolism	1	ENSRNOG00000020410,	Th;	1	ENSRNOG00000020410	Th	0
Metabolism	Lipid metabolism	rno00564	Glycerophospholipid metabolism	2	ENSRNOG00000056457,ENSRNOG00000025121,	Gpd1;Pla2g3;	2	ENSRNOG00000056457,ENSRNOG00000025121	Gpd1;Pla2g3	0
Metabolism	Lipid metabolism	rno00565	Ether lipid metabolism	1	ENSRNOG00000025121,	Pla2g3;	1	ENSRNOG00000025121	Pla2g3	0
Metabolism	Lipid metabolism	rno01040	Biosynthesis of unsaturated fatty acids	1	ENSRNOG00000013279,	Scd3;	1	ENSRNOG00000013279	Scd3	0
Metabolism	Lipid metabolism	rno00600	Sphingolipid metabolism	1	ENSRNOG00000007637,	Acer2;	1	ENSRNOG00000007637	Acer2	0
Genetic Information Processing	Folding, sorting and degradation	rno04120	Ubiquitin mediated proteolysis	1	ENSRNOG00000043311,	Birc7;	1	ENSRNOG00000043311	Birc7	0
Genetic Information Processing	Folding, sorting and degradation	rno03018	RNA degradation	1	,ENSRNOG00000003300	;Btg2	0			1	ENSRNOG00000003300	Btg2
Environmental Information Processing	Signal transduction	rno04152	AMPK signaling pathway	1	ENSRNOG00000013279,	Scd3;	1	ENSRNOG00000013279	Scd3	0
Environmental Information Processing	Signal transduction	rno04151	PI3K-Akt signaling pathway	8	ENSRNOG00000009222,ENSRNOG00000033192,ENSRNOG00000010663,ENSRNOG00000011815,ENSRNOG00000002667,ENSRNOG00000057078,ENSRNOG00000020369,ENSRNOG00000010529	Epha2;Osmr;Col6a5;Sgk1;Lamc2;Ddit4;Igf2;Thbs2	6	ENSRNOG00000009222,ENSRNOG00000033192,ENSRNOG00000010663,ENSRNOG00000011815,ENSRNOG00000002667,ENSRNOG00000057078	Epha2;Osmr;Col6a5;Sgk1;Lamc2;Ddit4	2	ENSRNOG00000020369,ENSRNOG00000010529	Igf2;Thbs2
Environmental Information Processing	Signal transduction	rno04150	mTOR signaling pathway	2	ENSRNOG00000011815,ENSRNOG00000057078,	Sgk1;Ddit4;	2	ENSRNOG00000011815,ENSRNOG00000057078	Sgk1;Ddit4	0
Environmental Information Processing	Signal transduction	rno04014	Ras signaling pathway	3	ENSRNOG00000009222,ENSRNOG00000025121,ENSRNOG00000020369	Epha2;Pla2g3;Igf2	2	ENSRNOG00000009222,ENSRNOG00000025121	Epha2;Pla2g3	1	ENSRNOG00000020369	Igf2
Environmental Information Processing	Signal transduction	rno04015	Rap1 signaling pathway	1	ENSRNOG00000009222,	Epha2;	1	ENSRNOG00000009222	Epha2	0
Environmental Information Processing	Signal transduction	rno04010	MAPK signaling pathway	4	ENSRNOG00000004003,ENSRNOG00000009222,ENSRNOG00000008936,ENSRNOG00000020369	Dusp10;Epha2;Map3k6;Igf2	3	ENSRNOG00000004003,ENSRNOG00000009222,ENSRNOG00000008936	Dusp10;Epha2;Map3k6	1	ENSRNOG00000020369	Igf2
Environmental Information Processing	Signal transduction	rno04390	Hippo signaling pathway	1	,ENSRNOG00000009694	;Bmp4	0			1	ENSRNOG00000009694	Bmp4
Environmental Information Processing	Signal transduction	rno04310	Wnt signaling pathway	1	,ENSRNOG00000017783	;Sfrp1	0			1	ENSRNOG00000017783	Sfrp1
Environmental Information Processing	Signal transduction	rno04071	Sphingolipid signaling pathway	1	ENSRNOG00000007637,	Acer2;	1	ENSRNOG00000007637	Acer2	0
Environmental Information Processing	Signal transduction	rno04371	Apelin signaling pathway	1	,ENSRNOG00000009227	;Aplnr	0			1	ENSRNOG00000009227	Aplnr
Environmental Information Processing	Signaling molecules and interaction	rno04512	ECM-receptor interaction	3	ENSRNOG00000002667,ENSRNOG00000010663,ENSRNOG00000010529	Lamc2;Col6a5;Thbs2	2	ENSRNOG00000002667,ENSRNOG00000010663	Lamc2;Col6a5	1	ENSRNOG00000010529	Thbs2
Environmental Information Processing	Signaling molecules and interaction	rno04080	Neuroactive ligand-receptor interaction	3	ENSRNOG00000004179,ENSRNOG00000018003,ENSRNOG00000009227	Nts;F2rl1;Aplnr	2	ENSRNOG00000004179,ENSRNOG00000018003	Nts;F2rl1	1	ENSRNOG00000009227	Aplnr
Environmental Information Processing	Signaling molecules and interaction	rno04060	Cytokine-cytokine receptor interaction	3	ENSRNOG00000033192,ENSRNOG00000008336,ENSRNOG00000009694	Osmr;Tnfrsf11b;Bmp4	1	ENSRNOG00000033192	Osmr	2	ENSRNOG00000008336,ENSRNOG00000009694	Tnfrsf11b;Bmp4
Environmental Information Processing	Signal transduction	rno04068	FoxO signaling pathway	1	ENSRNOG00000011815,	Sgk1;	1	ENSRNOG00000011815	Sgk1	0
Environmental Information Processing	Signal transduction	rno04668	TNF signaling pathway	1	,ENSRNOG00000010947	;Mmp14	0			1	ENSRNOG00000010947	Mmp14
Environmental Information Processing	Signal transduction	rno04350	TGF-beta signaling pathway	1	,ENSRNOG00000009694	;Bmp4	0			1	ENSRNOG00000009694	Bmp4
Environmental Information Processing	Signaling molecules and interaction	rno04514	Cell adhesion molecules	4	ENSRNOG00000011424,ENSRNOG00000030889,ENSRNOG00000001926,ENSRNOG00000020129	Cldn23;Cldn22;Cldn1;Cdh3	1	ENSRNOG00000011424	Cldn23	3	ENSRNOG00000030889,ENSRNOG00000001926,ENSRNOG00000020129	Cldn22;Cldn1;Cdh3
Environmental Information Processing	Signal transduction	rno04330	Notch signaling pathway	1	,ENSRNOG00000013850	;Hes5	0			1	ENSRNOG00000013850	Hes5
Environmental Information Processing	Signal transduction	rno04630	JAK-STAT signaling pathway	1	ENSRNOG00000033192,	Osmr;	1	ENSRNOG00000033192	Osmr	0
Environmental Information Processing	Signal transduction	rno04022	cGMP-PKG signaling pathway	1	ENSRNOG00000025757,	Myh6;	1	ENSRNOG00000025757	Myh6	0
Cellular Processes	Cellular community - eukaryotes	rno04550	Signaling pathways regulating pluripotency of stem cells	1	,ENSRNOG00000009694	;Bmp4	0			1	ENSRNOG00000009694	Bmp4
Cellular Processes	Transport and catabolism	rno04145	Phagosome	1	,ENSRNOG00000010529	;Thbs2	0			1	ENSRNOG00000010529	Thbs2
Cellular Processes	Transport and catabolism	rno04140	Autophagy - animal	1	ENSRNOG00000057078,	Ddit4;	1	ENSRNOG00000057078	Ddit4	0
Cellular Processes	Cellular community - eukaryotes	rno04510	Focal adhesion	3	ENSRNOG00000002667,ENSRNOG00000010663,ENSRNOG00000010529	Lamc2;Col6a5;Thbs2	2	ENSRNOG00000002667,ENSRNOG00000010663	Lamc2;Col6a5	1	ENSRNOG00000010529	Thbs2
Cellular Processes	Cell growth and death	rno04215	Apoptosis - multiple species	1	ENSRNOG00000043311,	Birc7;	1	ENSRNOG00000043311	Birc7	0
Cellular Processes	Cell growth and death	rno04218	Cellular senescence	1	,ENSRNOG00000001195	;Trpv4	0			1	ENSRNOG00000001195	Trpv4
Cellular Processes	Transport and catabolism	rno04144	Endocytosis	1	,ENSRNOG00000058940	;Rab11fip1	0			1	ENSRNOG00000058940	Rab11fip1
Cellular Processes	Cellular community - eukaryotes	rno04530	Tight junction	3	ENSRNOG00000011424,ENSRNOG00000030889,ENSRNOG00000001926	Cldn23;Cldn22;Cldn1	1	ENSRNOG00000011424	Cldn23	2	ENSRNOG00000030889,ENSRNOG00000001926	Cldn22;Cldn1
Organismal Systems	Endocrine system	rno03320	PPAR signaling pathway	1	ENSRNOG00000013279,	Scd3;	1	ENSRNOG00000013279	Scd3	0
Organismal Systems	Development and regeneration	rno04360	Axon guidance	1	ENSRNOG00000009222,	Epha2;	1	ENSRNOG00000009222	Epha2	0
Organismal Systems	Excretory system	rno04960	Aldosterone-regulated sodium reabsorption	1	ENSRNOG00000011815,	Sgk1;	1	ENSRNOG00000011815	Sgk1	0
Organismal Systems	Digestive system	rno04974	Protein digestion and absorption	1	ENSRNOG00000010663,	Col6a5;	1	ENSRNOG00000010663	Col6a5	0
Organismal Systems	Digestive system	rno04971	Gastric acid secretion	1	ENSRNOG00000062944,	Kcnj15;	1	ENSRNOG00000062944	Kcnj15	0
Organismal Systems	Digestive system	rno04972	Pancreatic secretion	1	ENSRNOG00000025121,	Pla2g3;	1	ENSRNOG00000025121	Pla2g3	0
Organismal Systems	Immune system	rno04670	Leukocyte transendothelial migration	4	ENSRNOG00000011424,ENSRNOG00000016695,ENSRNOG00000030889,ENSRNOG00000001926	Cldn23;Mmp2;Cldn22;Cldn1	1	ENSRNOG00000011424	Cldn23	3	ENSRNOG00000016695,ENSRNOG00000030889,ENSRNOG00000001926	Mmp2;Cldn22;Cldn1
Organismal Systems	Development and regeneration	rno04380	Osteoclast differentiation	1	,ENSRNOG00000008336	;Tnfrsf11b	0			1	ENSRNOG00000008336	Tnfrsf11b
Organismal Systems	Digestive system	rno04975	Fat digestion and absorption	1	ENSRNOG00000025121,	Pla2g3;	1	ENSRNOG00000025121	Pla2g3	0
Organismal Systems	Endocrine system	rno04917	Prolactin signaling pathway	1	ENSRNOG00000020410,	Th;	1	ENSRNOG00000020410	Th	0
Organismal Systems	Circulatory system	rno04260	Cardiac muscle contraction	1	ENSRNOG00000025757,	Myh6;	1	ENSRNOG00000025757	Myh6	0
Organismal Systems	Circulatory system	rno04270	Vascular smooth muscle contraction	1	ENSRNOG00000025121,	Pla2g3;	1	ENSRNOG00000025121	Pla2g3	0
Organismal Systems	Sensory system	rno04742	Taste transduction	1	,ENSRNOG00000006639	;Scn9a	0			1	ENSRNOG00000006639	Scn9a
Organismal Systems	Endocrine system	rno04919	Thyroid hormone signaling pathway	2	ENSRNOG00000025757,ENSRNOG00000009694	Myh6;Bmp4	1	ENSRNOG00000025757	Myh6	1	ENSRNOG00000009694	Bmp4
Organismal Systems	Endocrine system	rno04912	GnRH signaling pathway	2	,ENSRNOG00000016695,ENSRNOG00000010947	;Mmp2;Mmp14	0			2	ENSRNOG00000016695,ENSRNOG00000010947	Mmp2;Mmp14
Organismal Systems	Circulatory system	rno04261	Adrenergic signaling in cardiomyocytes	1	ENSRNOG00000025757,	Myh6;	1	ENSRNOG00000025757	Myh6	0
Organismal Systems	Endocrine system	rno04915	Estrogen signaling pathway	1	,ENSRNOG00000016695	;Mmp2	0			1	ENSRNOG00000016695	Mmp2
Organismal Systems	Endocrine system	rno04918	Thyroid hormone synthesis	1	ENSRNOG00000055672,	Gpx2;	1	ENSRNOG00000055672	Gpx2	0
Organismal Systems	Sensory system	rno04750	Inflammatory mediator regulation of TRP channels	2	ENSRNOG00000018003,ENSRNOG00000001195	F2rl1;Trpv4	1	ENSRNOG00000018003	F2rl1	1	ENSRNOG00000001195	Trpv4
Organismal Systems	Endocrine system	rno04614	Renin-angiotensin system	1	,ENSRNOG00000062101	;Ace	0			1	ENSRNOG00000062101	Ace
Organismal Systems	Endocrine system	rno04926	Relaxin signaling pathway	1	,ENSRNOG00000016695	;Mmp2	0			1	ENSRNOG00000016695	Mmp2
Organismal Systems	Endocrine system	rno04924	Renin secretion	1	,ENSRNOG00000062101	;Ace	0			1	ENSRNOG00000062101	Ace
Organismal Systems	Endocrine system	rno04928	Parathyroid hormone synthesis, secretion and action	1	,ENSRNOG00000010947	;Mmp14	0			1	ENSRNOG00000010947	Mmp14
Organismal Systems	Nervous system	rno04728	Dopaminergic synapse	1	ENSRNOG00000020410,	Th;	1	ENSRNOG00000020410	Th	0
Organismal Systems	Nervous system	rno04721	Synaptic vesicle cycle	1	ENSRNOG00000019317,	Cplx3;	1	ENSRNOG00000019317	Cplx3	0
Human Diseases	Substance dependence	rno05031	Amphetamine addiction	1	ENSRNOG00000020410,	Th;	1	ENSRNOG00000020410	Th	0
Human Diseases	Substance dependence	rno05030	Cocaine addiction	1	ENSRNOG00000020410,	Th;	1	ENSRNOG00000020410	Th	0
Human Diseases	Substance dependence	rno05034	Alcoholism	1	ENSRNOG00000020410,	Th;	1	ENSRNOG00000020410	Th	0
Human Diseases	Infectious disease: parasitic	rno05146	Amoebiasis	1	ENSRNOG00000002667,	Lamc2;	1	ENSRNOG00000002667	Lamc2	0
Human Diseases	Infectious disease: parasitic	rno05143	African trypanosomiasis	1	ENSRNOG00000018003,	F2rl1;	1	ENSRNOG00000018003	F2rl1	0
Human Diseases	Cardiovascular disease	rno05410	Hypertrophic cardiomyopathy	2	ENSRNOG00000025757,ENSRNOG00000062101	Myh6;Ace	1	ENSRNOG00000025757	Myh6	1	ENSRNOG00000062101	Ace
Human Diseases	Infectious disease: parasitic	rno05144	Malaria	1	,ENSRNOG00000010529	;Thbs2	0			1	ENSRNOG00000010529	Thbs2
Human Diseases	Neurodegenerative disease	rno05012	Parkinson disease	1	ENSRNOG00000020410,	Th;	1	ENSRNOG00000020410	Th	0
Human Diseases	Neurodegenerative disease	rno05014	Amyotrophic lateral sclerosis	2	ENSRNOG00000055672,ENSRNOG00000003028	Gpx2;Dnah17	1	ENSRNOG00000055672	Gpx2	1	ENSRNOG00000003028	Dnah17
Human Diseases	Neurodegenerative disease	rno05016	Huntington disease	2	ENSRNOG00000055672,ENSRNOG00000003028	Gpx2;Dnah17	1	ENSRNOG00000055672	Gpx2	1	ENSRNOG00000003028	Dnah17
Human Diseases	Cancer: overview	rno05205	Proteoglycans in cancer	2	,ENSRNOG00000020369,ENSRNOG00000016695	;Igf2;Mmp2	0			2	ENSRNOG00000020369,ENSRNOG00000016695	Igf2;Mmp2
Human Diseases	Cardiovascular disease	rno05415	Diabetic cardiomyopathy	2	,ENSRNOG00000016695,ENSRNOG00000062101	;Mmp2;Ace	0			2	ENSRNOG00000016695,ENSRNOG00000062101	Mmp2;Ace
Human Diseases	Cardiovascular disease	rno05414	Dilated cardiomyopathy	1	ENSRNOG00000025757,	Myh6;	1	ENSRNOG00000025757	Myh6	0
Human Diseases	Infectious disease: parasitic	rno05145	Toxoplasmosis	2	ENSRNOG00000002667,ENSRNOG00000043311,	Lamc2;Birc7;	2	ENSRNOG00000002667,ENSRNOG00000043311	Lamc2;Birc7	0
Human Diseases	Infectious disease: viral	rno05171	Coronavirus disease - COVID-19	1	,ENSRNOG00000062101	;Ace	0			1	ENSRNOG00000062101	Ace
Human Diseases	Cardiovascular disease	rno05418	Fluid shear stress and atherosclerosis	3	,ENSRNOG00000001195,ENSRNOG00000009694,ENSRNOG00000016695	;Trpv4;Bmp4;Mmp2	0			3	ENSRNOG00000001195,ENSRNOG00000009694,ENSRNOG00000016695	Trpv4;Bmp4;Mmp2
Human Diseases	Cardiovascular disease	rno05416	Viral myocarditis	1	ENSRNOG00000025757,	Myh6;	1	ENSRNOG00000025757	Myh6	0
Human Diseases	Infectious disease: parasitic	rno05142	Chagas disease	1	,ENSRNOG00000062101	;Ace	0			1	ENSRNOG00000062101	Ace
Human Diseases	Infectious disease: viral	rno05160	Hepatitis C	3	ENSRNOG00000011424,ENSRNOG00000030889,ENSRNOG00000001926	Cldn23;Cldn22;Cldn1	1	ENSRNOG00000011424	Cldn23	2	ENSRNOG00000030889,ENSRNOG00000001926	Cldn22;Cldn1
Human Diseases	Infectious disease: viral	rno05165	Human papillomavirus infection	4	ENSRNOG00000002667,ENSRNOG00000010663,ENSRNOG00000010529,ENSRNOG00000013850	Lamc2;Col6a5;Thbs2;Hes5	2	ENSRNOG00000002667,ENSRNOG00000010663	Lamc2;Col6a5	2	ENSRNOG00000010529,ENSRNOG00000013850	Thbs2;Hes5
Human Diseases	Cancer: overview	rno05206	MicroRNAs in cancer	1	ENSRNOG00000057078,	Ddit4;	1	ENSRNOG00000057078	Ddit4	0
Human Diseases	Cancer: overview	rno05200	Pathways in cancer	6	ENSRNOG00000002667,ENSRNOG00000043311,ENSRNOG00000020369,ENSRNOG00000016695,ENSRNOG00000009694,ENSRNOG00000013850	Lamc2;Birc7;Igf2;Mmp2;Bmp4;Hes5	2	ENSRNOG00000002667,ENSRNOG00000043311	Lamc2;Birc7	4	ENSRNOG00000020369,ENSRNOG00000016695,ENSRNOG00000009694,ENSRNOG00000013850	Igf2;Mmp2;Bmp4;Hes5
Human Diseases	Endocrine and metabolic disease	rno04933	AGE-RAGE signaling pathway in diabetic complications	1	,ENSRNOG00000016695	;Mmp2	0			1	ENSRNOG00000016695	Mmp2
Human Diseases	Endocrine and metabolic disease	rno04936	Alcoholic liver disease	1	ENSRNOG00000013279,	Scd3;	1	ENSRNOG00000013279	Scd3	0
Human Diseases	Cancer: specific types	rno05217	Basal cell carcinoma	1	,ENSRNOG00000009694	;Bmp4	0			1	ENSRNOG00000009694	Bmp4
Human Diseases	Cancer: specific types	rno05219	Bladder cancer	1	,ENSRNOG00000016695	;Mmp2	0			1	ENSRNOG00000016695	Mmp2
Human Diseases	Drug resistance: antineoplastic	rno01522	Endocrine resistance	1	,ENSRNOG00000016695	;Mmp2	0			1	ENSRNOG00000016695	Mmp2
Human Diseases	Cancer: specific types	rno05222	Small cell lung cancer	2	ENSRNOG00000002667,ENSRNOG00000043311,	Lamc2;Birc7;	2	ENSRNOG00000002667,ENSRNOG00000043311	Lamc2;Birc7	0
Human Diseases	Neurodegenerative disease	rno05022	Pathways of neurodegeneration - multiple diseases	2	ENSRNOG00000055672,ENSRNOG00000003028	Gpx2;Dnah17	1	ENSRNOG00000055672	Gpx2	1	ENSRNOG00000003028	Dnah17
Human Diseases	Cancer: specific types	rno05224	Breast cancer	1	,ENSRNOG00000013850	;Hes5	0			1	ENSRNOG00000013850	Hes5
Human Diseases	Cancer: specific types	rno05225	Hepatocellular carcinoma	1	,ENSRNOG00000020369	;Igf2	0			1	ENSRNOG00000020369	Igf2
