# Supplementary material for: Low-dose-rate induces more severe cognitive impairment than high-dose-rate in rats exposed to chronic low-dose γ-radiation
Source: Front Public Health. 2024 May 22;12:1387330. doi: 10.3389/fpubh.2024.1387330 (PMC11150688; doi:10.3389/fpubh.2024.1387330)
Supplement: Supplementary file 3 [file Data_Sheet_3.zip › Raw data-3/Figure 8-raw data/Annotation of KEGG pathway classification for DEGs LDR vs Control.xlsx]

## Sheet: Annotation of KEGG pathway clas
First Category	Second Category	pathway ID	Description	LDR_vs_Control_all_1 numbers	LDR_vs_Control_all_1_Gene_ids	LDR_vs_Control_all_1_Gene_names	LDR_vs_Control_all_1_up numbers	LDR_vs_Control_all_1_up_Gene_ids	LDR_vs_Control_all_1_up_Gene_names	LDR_vs_Control_all_1_down numbers	LDR_vs_Control_all_1_down_Gene_ids	LDR_vs_Control_all_1_down_Gene_names
Metabolism	Lipid metabolism	rno00591	Linoleic acid metabolism	1	ENSRNOG00000025121,	Pla2g3;	1	ENSRNOG00000025121	Pla2g3	0
Metabolism	Lipid metabolism	rno00590	Arachidonic acid metabolism	1	ENSRNOG00000025121,	Pla2g3;	1	ENSRNOG00000025121	Pla2g3	0
Metabolism	Amino acid metabolism	rno00310	Lysine degradation	1	,ENSRNOG00000030486	;Prdm6	0			1	ENSRNOG00000030486	Prdm6
Metabolism	Lipid metabolism	rno00592	alpha-Linolenic acid metabolism	1	ENSRNOG00000025121,	Pla2g3;	1	ENSRNOG00000025121	Pla2g3	0
Metabolism	Lipid metabolism	rno00564	Glycerophospholipid metabolism	2	ENSRNOG00000056457,ENSRNOG00000025121,	Gpd1;Pla2g3;	2	ENSRNOG00000056457,ENSRNOG00000025121	Gpd1;Pla2g3	0
Metabolism	Lipid metabolism	rno00565	Ether lipid metabolism	1	ENSRNOG00000025121,	Pla2g3;	1	ENSRNOG00000025121	Pla2g3	0
Metabolism	Lipid metabolism	rno00600	Sphingolipid metabolism	1	ENSRNOG00000007637,	Acer2;	1	ENSRNOG00000007637	Acer2	0
Environmental Information Processing	Signal transduction	rno04151	PI3K-Akt signaling pathway	4	ENSRNOG00000011815,ENSRNOG00000020369,ENSRNOG00000003954,ENSRNOG00000003897	Sgk1;Igf2;Il2rg;Col1a1	1	ENSRNOG00000011815	Sgk1	3	ENSRNOG00000020369,ENSRNOG00000003954,ENSRNOG00000003897	Igf2;Il2rg;Col1a1
Environmental Information Processing	Signal transduction	rno04150	mTOR signaling pathway	1	ENSRNOG00000011815,	Sgk1;	1	ENSRNOG00000011815	Sgk1	0
Environmental Information Processing	Signal transduction	rno04014	Ras signaling pathway	2	ENSRNOG00000025121,ENSRNOG00000020369	Pla2g3;Igf2	1	ENSRNOG00000025121	Pla2g3	1	ENSRNOG00000020369	Igf2
Environmental Information Processing	Signal transduction	rno04010	MAPK signaling pathway	2	ENSRNOG00000046231,ENSRNOG00000020369	Cacna1s;Igf2	1	ENSRNOG00000046231	Cacna1s	1	ENSRNOG00000020369	Igf2
Environmental Information Processing	Signal transduction	rno04071	Sphingolipid signaling pathway	1	ENSRNOG00000007637,	Acer2;	1	ENSRNOG00000007637	Acer2	0
Environmental Information Processing	Signaling molecules and interaction	rno04512	ECM-receptor interaction	2	ENSRNOG00000046981,ENSRNOG00000003897	Gp1bb;Col1a1	1	ENSRNOG00000046981	Gp1bb	1	ENSRNOG00000003897	Col1a1
Environmental Information Processing	Signaling molecules and interaction	rno04061	Viral protein interaction with cytokine and cytokine receptor	1	,ENSRNOG00000003954	;Il2rg	0			1	ENSRNOG00000003954	Il2rg
Environmental Information Processing	Signaling molecules and interaction	rno04060	Cytokine-cytokine receptor interaction	2	,ENSRNOG00000003954,ENSRNOG00000019661	;Il2rg;Gdf15	0			2	ENSRNOG00000003954,ENSRNOG00000019661	Il2rg;Gdf15
Environmental Information Processing	Signal transduction	rno04068	FoxO signaling pathway	1	ENSRNOG00000011815,	Sgk1;	1	ENSRNOG00000011815	Sgk1	0
Environmental Information Processing	Signaling molecules and interaction	rno04514	Cell adhesion molecules	4	ENSRNOG00000040052,ENSRNOG00000038835,ENSRNOG00000030889,ENSRNOG00000020129	RT1-M6-2;Cd86;Cldn22;Cdh3	2	ENSRNOG00000040052,ENSRNOG00000038835	RT1-M6-2;Cd86	2	ENSRNOG00000030889,ENSRNOG00000020129	Cldn22;Cdh3
Environmental Information Processing	Signal transduction	rno04630	JAK-STAT signaling pathway	1	,ENSRNOG00000003954	;Il2rg	0			1	ENSRNOG00000003954	Il2rg
Environmental Information Processing	Signal transduction	rno04022	cGMP-PKG signaling pathway	1	ENSRNOG00000046231,	Cacna1s;	1	ENSRNOG00000046231	Cacna1s	0
Environmental Information Processing	Signal transduction	rno04020	Calcium signaling pathway	1	ENSRNOG00000046231,	Cacna1s;	1	ENSRNOG00000046231	Cacna1s	0
Environmental Information Processing	Signal transduction	rno04024	cAMP signaling pathway	1	ENSRNOG00000046231,	Cacna1s;	1	ENSRNOG00000046231	Cacna1s	0
Cellular Processes	Transport and catabolism	rno04145	Phagosome	1	ENSRNOG00000040052,	RT1-M6-2;	1	ENSRNOG00000040052	RT1-M6-2	0
Cellular Processes	Transport and catabolism	rno04146	Peroxisome	1	,ENSRNOG00000010128	;Slc27a2	0			1	ENSRNOG00000010128	Slc27a2
Cellular Processes	Cellular community - eukaryotes	rno04510	Focal adhesion	1	,ENSRNOG00000003897	;Col1a1	0			1	ENSRNOG00000003897	Col1a1
Cellular Processes	Cell growth and death	rno04218	Cellular senescence	2	ENSRNOG00000040052,ENSRNOG00000001195	RT1-M6-2;Trpv4	1	ENSRNOG00000040052	RT1-M6-2	1	ENSRNOG00000001195	Trpv4
Cellular Processes	Transport and catabolism	rno04144	Endocytosis	3	ENSRNOG00000040052,ENSRNOG00000003954,ENSRNOG00000058940	RT1-M6-2;Il2rg;Rab11fip1	1	ENSRNOG00000040052	RT1-M6-2	2	ENSRNOG00000003954,ENSRNOG00000058940	Il2rg;Rab11fip1
Cellular Processes	Cell growth and death	rno04216	Ferroptosis	1	,ENSRNOG00000070982	;-	0			1	ENSRNOG00000070982	-
Cellular Processes	Cellular community - eukaryotes	rno04530	Tight junction	1	,ENSRNOG00000030889	;Cldn22	0			1	ENSRNOG00000030889	Cldn22
Organismal Systems	Endocrine system	rno03320	PPAR signaling pathway	1	,ENSRNOG00000010128	;Slc27a2	0			1	ENSRNOG00000010128	Slc27a2
Organismal Systems	Immune system	rno04659	Th17 cell differentiation	1	,ENSRNOG00000003954	;Il2rg	0			1	ENSRNOG00000003954	Il2rg
Organismal Systems	Immune system	rno04657	IL-17 signaling pathway	1	ENSRNOG00000011483,	S100a9;	1	ENSRNOG00000011483	S100a9	0
Organismal Systems	Excretory system	rno04960	Aldosterone-regulated sodium reabsorption	1	ENSRNOG00000011815,	Sgk1;	1	ENSRNOG00000011815	Sgk1	0
Organismal Systems	Digestive system	rno04978	Mineral absorption	1	,ENSRNOG00000000017	;Steap1	0			1	ENSRNOG00000000017	Steap1
Organismal Systems	Immune system	rno04640	Hematopoietic cell lineage	1	ENSRNOG00000046981,	Gp1bb;	1	ENSRNOG00000046981	Gp1bb	0
Organismal Systems	Digestive system	rno04974	Protein digestion and absorption	2	,ENSRNOG00000003357,ENSRNOG00000003897	;Col3a1;Col1a1	0			2	ENSRNOG00000003357,ENSRNOG00000003897	Col3a1;Col1a1
Organismal Systems	Digestive system	rno04977	Vitamin digestion and absorption	1	ENSRNOG00000057256,	Slc19a3;	1	ENSRNOG00000057256	Slc19a3	0
Organismal Systems	Digestive system	rno04972	Pancreatic secretion	1	ENSRNOG00000025121,	Pla2g3;	1	ENSRNOG00000025121	Pla2g3	0
Organismal Systems	Endocrine system	rno04929	GnRH secretion	1	ENSRNOG00000046231,	Cacna1s;	1	ENSRNOG00000046231	Cacna1s	0
Organismal Systems	Immune system	rno04672	Intestinal immune network for IgA production	1	ENSRNOG00000038835,	Cd86;	1	ENSRNOG00000038835	Cd86	0
Organismal Systems	Immune system	rno04670	Leukocyte transendothelial migration	1	,ENSRNOG00000030889	;Cldn22	0			1	ENSRNOG00000030889	Cldn22
Organismal Systems	Digestive system	rno04975	Fat digestion and absorption	1	ENSRNOG00000025121,	Pla2g3;	1	ENSRNOG00000025121	Pla2g3	0
Organismal Systems	Circulatory system	rno04260	Cardiac muscle contraction	1	ENSRNOG00000046231,	Cacna1s;	1	ENSRNOG00000046231	Cacna1s	0
Organismal Systems	Circulatory system	rno04270	Vascular smooth muscle contraction	2	ENSRNOG00000046231,ENSRNOG00000025121,	Cacna1s;Pla2g3;	2	ENSRNOG00000046231,ENSRNOG00000025121	Cacna1s;Pla2g3	0
Organismal Systems	Endocrine system	rno04912	GnRH signaling pathway	1	ENSRNOG00000046231,	Cacna1s;	1	ENSRNOG00000046231	Cacna1s	0
Organismal Systems	Endocrine system	rno04911	Insulin secretion	1	ENSRNOG00000046231,	Cacna1s;	1	ENSRNOG00000046231	Cacna1s	0
Organismal Systems	Circulatory system	rno04261	Adrenergic signaling in cardiomyocytes	1	ENSRNOG00000046231,	Cacna1s;	1	ENSRNOG00000046231	Cacna1s	0
Organismal Systems	Sensory system	rno04750	Inflammatory mediator regulation of TRP channels	1	,ENSRNOG00000001195	;Trpv4	0			1	ENSRNOG00000001195	Trpv4
Organismal Systems	Immune system	rno04611	Platelet activation	3	ENSRNOG00000046981,ENSRNOG00000003357,ENSRNOG00000003897	Gp1bb;Col3a1;Col1a1	1	ENSRNOG00000046981	Gp1bb	2	ENSRNOG00000003357,ENSRNOG00000003897	Col3a1;Col1a1
Organismal Systems	Immune system	rno04612	Antigen processing and presentation	1	ENSRNOG00000040052,	RT1-M6-2;	1	ENSRNOG00000040052	RT1-M6-2	0
Organismal Systems	Immune system	rno04613	Neutrophil extracellular trap formation	1	,ENSRNOG00000068034	;-	0			1	ENSRNOG00000068034	-
Organismal Systems	Endocrine system	rno04926	Relaxin signaling pathway	2	,ENSRNOG00000003357,ENSRNOG00000003897	;Col3a1;Col1a1	0			2	ENSRNOG00000003357,ENSRNOG00000003897	Col3a1;Col1a1
Organismal Systems	Endocrine system	rno04927	Cortisol synthesis and secretion	1	ENSRNOG00000046231,	Cacna1s;	1	ENSRNOG00000046231	Cacna1s	0
Organismal Systems	Endocrine system	rno04924	Renin secretion	1	ENSRNOG00000046231,	Cacna1s;	1	ENSRNOG00000046231	Cacna1s	0
Organismal Systems	Endocrine system	rno04925	Aldosterone synthesis and secretion	1	ENSRNOG00000046231,	Cacna1s;	1	ENSRNOG00000046231	Cacna1s	0
Organismal Systems	Endocrine system	rno04921	Oxytocin signaling pathway	1	ENSRNOG00000046231,	Cacna1s;	1	ENSRNOG00000046231	Cacna1s	0
Organismal Systems	Nervous system	rno04723	Retrograde endocannabinoid signaling	1	ENSRNOG00000046231,	Cacna1s;	1	ENSRNOG00000046231	Cacna1s	0
Organismal Systems	Nervous system	rno04725	Cholinergic synapse	1	ENSRNOG00000046231,	Cacna1s;	1	ENSRNOG00000046231	Cacna1s	0
Organismal Systems	Nervous system	rno04726	Serotonergic synapse	1	ENSRNOG00000046231,	Cacna1s;	1	ENSRNOG00000046231	Cacna1s	0
Organismal Systems	Nervous system	rno04727	GABAergic synapse	1	ENSRNOG00000046231,	Cacna1s;	1	ENSRNOG00000046231	Cacna1s	0
Organismal Systems	Endocrine system	rno04935	Growth hormone synthesis, secretion and action	1	ENSRNOG00000046231,	Cacna1s;	1	ENSRNOG00000046231	Cacna1s	0
Organismal Systems	Immune system	rno04658	Th1 and Th2 cell differentiation	1	,ENSRNOG00000003954	;Il2rg	0			1	ENSRNOG00000003954	Il2rg
Organismal Systems	Immune system	rno04620	Toll-like receptor signaling pathway	1	ENSRNOG00000038835,	Cd86;	1	ENSRNOG00000038835	Cd86	0
Human Diseases	Substance dependence	rno05034	Alcoholism	1	,ENSRNOG00000068034	;-	0			1	ENSRNOG00000068034	-
Human Diseases	Immune disease	rno05330	Allograft rejection	2	ENSRNOG00000040052,ENSRNOG00000038835,	RT1-M6-2;Cd86;	2	ENSRNOG00000040052,ENSRNOG00000038835	RT1-M6-2;Cd86	0
Human Diseases	Immune disease	rno05332	Graft-versus-host disease	2	ENSRNOG00000040052,ENSRNOG00000038835,	RT1-M6-2;Cd86;	2	ENSRNOG00000040052,ENSRNOG00000038835	RT1-M6-2;Cd86	0
Human Diseases	Infectious disease: parasitic	rno05146	Amoebiasis	2	,ENSRNOG00000003357,ENSRNOG00000003897	;Col3a1;Col1a1	0			2	ENSRNOG00000003357,ENSRNOG00000003897	Col3a1;Col1a1
Human Diseases	Cardiovascular disease	rno05410	Hypertrophic cardiomyopathy	1	ENSRNOG00000046231,	Cacna1s;	1	ENSRNOG00000046231	Cacna1s	0
Human Diseases	Immune disease	rno05323	Rheumatoid arthritis	1	ENSRNOG00000038835,	Cd86;	1	ENSRNOG00000038835	Cd86	0
Human Diseases	Immune disease	rno05322	Systemic lupus erythematosus	2	ENSRNOG00000038835,ENSRNOG00000068034	Cd86;-	1	ENSRNOG00000038835	Cd86	1	ENSRNOG00000068034	-
Human Diseases	Immune disease	rno05321	Inflammatory bowel disease	1	,ENSRNOG00000003954	;Il2rg	0			1	ENSRNOG00000003954	Il2rg
Human Diseases	Immune disease	rno05320	Autoimmune thyroid disease	2	ENSRNOG00000040052,ENSRNOG00000038835,	RT1-M6-2;Cd86;	2	ENSRNOG00000040052,ENSRNOG00000038835	RT1-M6-2;Cd86	0
Human Diseases	Neurodegenerative disease	rno05010	Alzheimer disease	1	ENSRNOG00000046231,	Cacna1s;	1	ENSRNOG00000046231	Cacna1s	0
Human Diseases	Cancer: overview	rno05205	Proteoglycans in cancer	2	,ENSRNOG00000020369,ENSRNOG00000003897	;Igf2;Col1a1	0			2	ENSRNOG00000020369,ENSRNOG00000003897	Igf2;Col1a1
Human Diseases	Cancer: overview	rno05203	Viral carcinogenesis	2	ENSRNOG00000040052,ENSRNOG00000068034	RT1-M6-2;-	1	ENSRNOG00000040052	RT1-M6-2	1	ENSRNOG00000068034	-
Human Diseases	Cardiovascular disease	rno05415	Diabetic cardiomyopathy	2	,ENSRNOG00000003357,ENSRNOG00000003897	;Col3a1;Col1a1	0			2	ENSRNOG00000003357,ENSRNOG00000003897	Col3a1;Col1a1
Human Diseases	Cardiovascular disease	rno05414	Dilated cardiomyopathy	1	ENSRNOG00000046231,	Cacna1s;	1	ENSRNOG00000046231	Cacna1s	0
Human Diseases	Infectious disease: viral	rno05170	Human immunodeficiency virus 1 infection	1	ENSRNOG00000040052,	RT1-M6-2;	1	ENSRNOG00000040052	RT1-M6-2	0
Human Diseases	Cardiovascular disease	rno05412	Arrhythmogenic right ventricular cardiomyopathy	1	ENSRNOG00000046231,	Cacna1s;	1	ENSRNOG00000046231	Cacna1s	0
Human Diseases	Cardiovascular disease	rno05418	Fluid shear stress and atherosclerosis	1	,ENSRNOG00000001195	;Trpv4	0			1	ENSRNOG00000001195	Trpv4
Human Diseases	Cardiovascular disease	rno05416	Viral myocarditis	2	ENSRNOG00000040052,ENSRNOG00000038835,	RT1-M6-2;Cd86;	2	ENSRNOG00000040052,ENSRNOG00000038835	RT1-M6-2;Cd86	0
Human Diseases	Infectious disease: viral	rno05169	Epstein-Barr virus infection	1	ENSRNOG00000040052,	RT1-M6-2;	1	ENSRNOG00000040052	RT1-M6-2	0
Human Diseases	Infectious disease: viral	rno05168	Herpes simplex virus 1 infection	1	ENSRNOG00000040052,	RT1-M6-2;	1	ENSRNOG00000040052	RT1-M6-2	0
Human Diseases	Infectious disease: viral	rno05160	Hepatitis C	1	,ENSRNOG00000030889	;Cldn22	0			1	ENSRNOG00000030889	Cldn22
Human Diseases	Infectious disease: viral	rno05163	Human cytomegalovirus infection	1	ENSRNOG00000040052,	RT1-M6-2;	1	ENSRNOG00000040052	RT1-M6-2	0
Human Diseases	Infectious disease: viral	rno05162	Measles	1	,ENSRNOG00000003954	;Il2rg	0			1	ENSRNOG00000003954	Il2rg
Human Diseases	Infectious disease: viral	rno05165	Human papillomavirus infection	2	ENSRNOG00000040052,ENSRNOG00000003897	RT1-M6-2;Col1a1	1	ENSRNOG00000040052	RT1-M6-2	1	ENSRNOG00000003897	Col1a1
Human Diseases	Infectious disease: viral	rno05167	Kaposi sarcoma-associated herpesvirus infection	2	ENSRNOG00000040052,ENSRNOG00000038835,	RT1-M6-2;Cd86;	2	ENSRNOG00000040052,ENSRNOG00000038835	RT1-M6-2;Cd86	0
Human Diseases	Infectious disease: viral	rno05166	Human T-cell leukemia virus 1 infection	2	ENSRNOG00000040052,ENSRNOG00000003954	RT1-M6-2;Il2rg	1	ENSRNOG00000040052	RT1-M6-2	1	ENSRNOG00000003954	Il2rg
Human Diseases	Cancer: overview	rno05207	Chemical carcinogenesis - receptor activation	1	ENSRNOG00000046231,	Cacna1s;	1	ENSRNOG00000046231	Cacna1s	0
Human Diseases	Cancer: overview	rno05200	Pathways in cancer	2	,ENSRNOG00000020369,ENSRNOG00000003954	;Igf2;Il2rg	0			2	ENSRNOG00000020369,ENSRNOG00000003954	Igf2;Il2rg
Human Diseases	Cancer: overview	rno05202	Transcriptional misregulation in cancer	1	ENSRNOG00000038835,	Cd86;	1	ENSRNOG00000038835	Cd86	0
Human Diseases	Endocrine and metabolic disease	rno04931	Insulin resistance	1	,ENSRNOG00000010128	;Slc27a2	0			1	ENSRNOG00000010128	Slc27a2
Human Diseases	Endocrine and metabolic disease	rno04933	AGE-RAGE signaling pathway in diabetic complications	2	,ENSRNOG00000003357,ENSRNOG00000003897	;Col3a1;Col1a1	0			2	ENSRNOG00000003357,ENSRNOG00000003897	Col3a1;Col1a1
Human Diseases	Endocrine and metabolic disease	rno04934	Cushing syndrome	1	ENSRNOG00000046231,	Cacna1s;	1	ENSRNOG00000046231	Cacna1s	0
Human Diseases	Endocrine and metabolic disease	rno04940	Type I diabetes mellitus	2	ENSRNOG00000040052,ENSRNOG00000038835,	RT1-M6-2;Cd86;	2	ENSRNOG00000040052,ENSRNOG00000038835	RT1-M6-2;Cd86	0
Human Diseases	Neurodegenerative disease	rno05020	Prion disease	2	ENSRNOG00000046231,ENSRNOG00000070982	Cacna1s;-	1	ENSRNOG00000046231	Cacna1s	1	ENSRNOG00000070982	-
Human Diseases	Neurodegenerative disease	rno05022	Pathways of neurodegeneration - multiple diseases	2	ENSRNOG00000046231,ENSRNOG00000070982	Cacna1s;-	1	ENSRNOG00000046231	Cacna1s	1	ENSRNOG00000070982	-
Human Diseases	Cancer: specific types	rno05225	Hepatocellular carcinoma	1	,ENSRNOG00000020369	;Igf2	0			1	ENSRNOG00000020369	Igf2
Human Diseases	Immune disease	rno05340	Primary immunodeficiency	1	,ENSRNOG00000003954	;Il2rg	0			1	ENSRNOG00000003954	Il2rg
