# Supplementary material for: Low-dose-rate induces more severe cognitive impairment than high-dose-rate in rats exposed to chronic low-dose γ-radiation
Source: Front Public Health. 2024 May 22;12:1387330. doi: 10.3389/fpubh.2024.1387330 (PMC11150688; doi:10.3389/fpubh.2024.1387330)
Supplement: Supplementary file 3 [file Data_Sheet_3.zip › Raw data-3/Figure 8-raw data/WB.xlsx]

## Sheet: Sheet1
	C			L			H
PI3K	221367	314456	285506	445069	572893	600462	510170	557804	553435
β-actin	276382	431690	397201	317013	390172	404787	347312	387324	367032
P-PI3K	102512	117159	168361	132058	206219	233957	251894	281379	507026
β-actin	240309	290712	446172	243591	319025	390791	244605	337900	470328
Akt	107275	82093.4	48918.8	886806	470350	476233	289898	145731	163890
β-actin	682552	579132	370098	792387	490937	401431	890025	521798	417960
P-Akt	0	0	0	516012	525988	400309	33891.9	61326.2	51432.5
β-actin	421678	489032	314892	376903	447063	270475	247132	509231	332157
